# Supplementary material for: Taxonomy and evolution of bacteriochlorophyll a-containing members of the OM60/NOR5 clade of marine gammaproteobacteria: description of Luminiphilus syltensis gen. nov., sp. nov., reclassification of Haliea rubra as Pseudohaliea rubra gen. nov., comb. nov., and emendation of Chromatocurvus halotolerans
Source: BMC Microbiol. 2013 May 24;13:118. doi: 10.1186/1471-2180-13-118 (PMC3679898; doi:10.1186/1471-2180-13-118)
Supplement: Additional file 2 — Alignment of pufL and pufM nucleotide sequences in PHYLIP format used to reconstruct the phylogenetic dendrogram shown in Figure 3A. [file 1471-2180-13-118-S2.txt]

      36     2086
CoHaloto   ?????????? ?????????? ?????????? ?????????? ??????????
EcVariab   ?????????? ?????????? ?????????? ?????????? ??????????
ClonPT26   ?????????? ?????????? ?????????? ?????????? ??????????
ClonPT27   ?????????? ?????????? ?????????? ?????????? ??????????
ClonPT28   ?????????? ?????????? ?????????? ?????????? ??????????
ClonPT24   ?????????? ?????????? ?????????? ?????????? ??????????
ClonPT25   ?????????? ?????????? ?????????? ?????????? ??????????
CoLitora   ?????????? ?????????? ?????????? ?????????? ??????????
CoRap1re   ?????????? ?????????? ?????????? ?????????? ??????????
LuSylten   ?????????? ?????????? ?????????? ?????????? ??????????
HTCC2080   ?????????? ?????????? ?????????? ?????????? ??????????
00HIMB55   ?????????? ?????????? ?????????? ?????????? ??????????
MeUniver   ?????????? ?????????? ?????????? ?????????? ??????????
RoTenuis   ?????????? ?????????? ?????????? ?????????? ??????????
RoDepoly   ?????????? ?????????? ?????????? ?????????? ??????????
RuGelati   ?????????? ?????????? ?????????? ?????????? ??????????
EcHaloal   ?????????? ?????????? ?????????? ?????????? ??????????
EcImhoff   ?????????? ?????????? ?????????? ?????????? ??????????
ChAurant   ATGAGCAGAG CAAAAGCGAA AGACCCCCGT TTTCCCGACT TTTCGTTCAC
AlPhaeob   ?????????? ?????????? ?????????? ?????????? ??????????
ChWeisse   ?????????? ?????????? ?????????? ?????????? ??????????
HaRoseum   ?????????? ?????????? ?????????? ?????????? ??????????
ThMarina   ?????????? ?????????? ?????????? ?????????? ??????????
ThHaloph   ?????????? ?????????? ?????????? ?????????? ??????????
ThDrewsi   ?????????? ?????????? ?????????? ?????????? ??????????
ThWinogr   ?????????? ?????????? ?????????? ?????????? ??????????
AcRubrum   ?????????? ?????????? ?????????? ?????????? ??????????
RhPalust   ?????????? ?????????? ?????????? ?????????? ??????????
RhElegan   ?????????? ?????????? ?????????? ?????????? ??????????
MeExtorq   ?????????? ?????????? ?????????? ?????????? ??????????
RhSulfur   ?????????? ?????????? ?????????? ?????????? ??????????
EBAC000-   ?????????? ?????????? ?????????? ?????????? ??????????
0PsRubra   ?????????? ?????????? ?????????? ?????????? ??????????
HTCC2148   ?????????? ?????????? ?????????? ?????????? ??????????
HTCC2246   ?????????? ?????????? ?????????? ?????????? ??????????
BrS23321   ?????????? ?????????? ?????????? ?????????? ??????????

?????????? ?????????? ?????????? ?????????? ?????????? ??????????
?????????? ?????????? ?????????? ?????????? ?????????? ??????????
?????????? ?????????? ?????????? ?????????? ?????????? ??????????
?????????? ?????????? ?????????? ?????????? ?????????? ??????????
?????????? ?????????? ?????????? ?????????? ?????????? ??????????
?????????? ?????????? ?????????? ?????????? ?????????? ??????????
?????????? ?????????? ?????????? ?????????? ?????????? ??????????
?????????? ?????????? ?????????? ?????????? ?????????? ??ATGTCCAT
?????????? ?????????? ?????????? ?????????? ?????????? ??ATGTCCAT
?????????? ?????????? ?????????? ?????????? ?????????? ??ATGTCGAT
?????????? ?????????? ?????????? ?????????? ?????????? ??ATGTCATT
?????????? ?????????? ?????????? ?????????? ?????????? ??ATGTCGAT
?????????? ?????????? ?????????? ?????????? ?????????? ??ATGTCCAT
?????????? ?????????? ?????????? ?????????? ?????????? ??????????
?????????? ?????????? ?????????? ?????????? ?????????? ??ATGGCCAT
?????????? ?????????? ?????????? ?????????? ?????????? ??ATGGCAAT
?????????? ?????????? ?????????? ?????????? ?????????? ??????????
?????????? ?????????? ?????????? ?????????? ?????????? ??????????
CGTCGTTGAG GGTGCGCGGG CCACACGAGT ACCGGGAGGG CGGACGATTG AAGAAATCGA
?????????? ?????????? ?????????? ?????????? ?????????? ??????????
?????????? ?????????? ?????????? ?????????? ?????????? ??????????
?????????? ?????????? ?????????? ?????????? ?????????? ??????????
?????????? ?????????? ?????????? ?????????? ?????????? ??????????
?????????? ?????????? ?????????? ?????????? ?????????? ??????????
?????????? ?????????? ?????????? ?????????? ?????????? ??????????
?????????? ?????????? ?????????? ?????????? ?????????? ??????????
?????????? ?????????? ?????????? ?????????? ?????????? ??ATGGCAAT
?????????? ?????????? ?????????? ?????????? ?????????? ??????????
?????????? ?????????? ?????????? ?????????? ?????????? ??????????
?????????? ?????????? ?????????? ?????????? ?????????? ??ATGGCGAT
?????????? ?????????? ?????????? ?????????? ?????????? ??????????
?????????? ?????????? ?????????? ?????????? ?????????? ??ATGTCGAT
?????????? ?????????? ?????????? ?????????? ?????????? ??ATGACGAT
?????????? ?????????? ?????????? ?????????? ?????????? ??????????
?????????? ?????????? ?????????? ?????????? ?????????? ??????????
?????????? ?????????? ?????????? ?????????? ?????????? ??????????

?????????? ?????????? ?????????? ?????????? ?????????? ??????????
?????????? ?????????? ?????????? ?????????? ?????????? ??????????
?????????? ?????????? ?????????? ?????????? ?????????? ????????TT
?????????? ?????????? ?????????? ?????????? ?????????? ????????TT
?????????? ?????????? ?????????? ?????????? ?????????? ??????????
?????????? ?????????? ?????????? ?????????? ?????????? ????????TT
?????????? ?????????? ?????????? ?????????? ?????????? ????????TT
GTTGAGCTTT GAGAGAAAGT ACCGGGTACG TGGAGGCACG TTGCTCGGTG GCGATCTCTT
GTTGAGCTTT GAGAGGAAGT ACCGGGTACG TGGTGGCACG TTGCTTGGCG GCGATCTCTT
GTTGAGTTTT GAAAAAAAAT ACAGGGTGCG CGGGGGAACA CTGCTCGGCG GTGACCTTTT
ACTGAGTTTT GAGAGGAAGT ACCGTGTCAG GGGTGGCACG CTGGTTGGAG GAGACCTCTT
GATGAGCTTT GAGAAAAAGT ATCGAGTCCG AGGGGGAACC CTTCTCGGCG GCGATCTTTT
GCTCAGTTTC GAAAAAAAAT ACCGCATCCG TGGCGGGACG CTGCTCGGCG GAGACCTGTT
?????????? ?????????? ?????????? ?????????? ?????????? ?????CTGTT
GCTGAACTTC GAGAGGAAGT ACCGCGTCCG CGGCGGAACC CTGCTGGGAG GCGATCTGTT
GCTGAGTTTC GAGAAGAAAT ACCGGGTGCG CGGCGGCACG CTGGTCGGGG GCGATCTCTT
?????????? ?????????? ?????????? ?????????? ?????????? ??????????
?????????? ?????????? ?????????? ?????????? ?????????? ??????????
GCCGGAATAC AAGATCAAAG GGCGCACAAC CTTTAGTGCG ATCTTCCGTT ACGATCCCTT
?????????? ?????????? ?????????? ?????????? ?????????? ??????????
?????????? ?????????? ?????????? ?????????? ?????????? ??????????
?????????? ?????????? ?????????? ?????????? ?????????? ??????????
?????????? ?????????? ?????????? ?????????? ?????????? ??????????
?????????? ?????????? ?????????? ?????????? ?????????? ??????????
?????????? ?????????? ?????????? ?????????? ?????????? ??????????
?????????? ?????????? ?????????? ?????????? ?????????? ??????????
GCTCAGTTTT GAAAGAAAAT ACCGCGTCCG CGGCGGCACA CTGCTCGGCG GCGATCTGTT
?????????? ?????????? ?????????? ?????????? ?????????? ??????????
?????????? ?????????? ?????????? ?????????? ?????????? ??????????
GCTGAGCTTC GAGCGCAAAT ACCGGGTCCG CGGCGGCACT CTGCTGGGCG GAGACCTGTT
?????????? ?????????? ?????????? ?????????? ?????????? ??????????
GATGAGCTTT GAGAAAAAGT ATCGAGTCCG AGGGGGCACC CTGCTCGGCG GAGATCTTTT
GTTGAGCTTC GAGAAAAAGT ACCGGGTCAG GGGGGGGACT CTCCTGGGCG GTGACCTTTT
?????????? ?????????? ?????????? ?????????? ?????????? ??????????
?????????? ?????????? ?????????? ?????????? ?????????? ??????????
?????????? ?????????? ?????????? CGGCGGAACG CTCATCGGTG GCGACCTGTT

?????????? ?????????? ?????????? ?????????? ?????????? ?????????G
?????????? ?????????? ?????????? ?????????? ?????????? ??????????
CGACTTCTGG ATTGGGCCTT TCTACGTGGG CTTCTTTGGC ATAACCACTG CATTCTTCAG
CGACTTTTGG GTTGGACCGT TTTACGTAGG GTTCTTTGGC ATCACTACGG TGTTCTTCTC
?????????? ??CGGTCCGT TCTACGTCGG CTTCTTCGGA GTCACCACAA TCTTCTTCTC
CGACTTTTGG GAGGGTCCTC TGTATGTCGG CTTCTTCGGT GTTGCGACGG TGTTTTTCAG
CGACTTTTGG GTTGGGCCGT CCTACGTCGG CTTCTTTGGC GTCGCCGGCG CATTCTTTAC
TGATTTCTGG GTGGGGCCGT TTTACGTCGG CTTCTTTGGT GTCACGACGA TCTTTTTCAG
TGATTTCTGG GTAGGGCCGT TTTACGTCGG CTTTTTCGGA GTGACCACTA TATTTTTTAG
CGACTTCTGG GTGGGACCTT TCTACGTGGG GTTCTTCGGC GTCACCACCA TTTTCTTCTC
TGACTTCTGG GTGGGGCCGT TTTACGTCGG CTTCTTCGGG GTCAGTACCG CATTCTTCGC
CGATTTCTGG ATGGGGCCGT TTTACGTCGG TTTCTTCGGG ATAACGACCC TTTTCTTCGC
CGACTTCTGG GTCGGCCCCT TCTACGTCGG TTTCTTCGGT GTGACCAGCC TGTTCTTCGC
CGACTTCTGG GTCGGTCCGT TCTATGTAGG CTTCTTCGGG ATCACGGCGG TGATGTGCGC
CGACTTCTGG GTGGGGCCGT TCTACGTCGG CTTCTTCGGT GTCACCACGA TGTTCTTTAC
CGACTTCTGG GTCGGACCGT TCTACGTCGG CTTCTTCGGC GTGACGACGC TCTTCTTCTC
?????????? ?????????? ?????????? ?????????? GTCCTAACGG CGTTTTTCGC
?????????? ?????????? ?????????? ?????????? ?????????? ??????????
TGATTTCTGG GTAGGGCCGT TCTACGTTGG CTTTTGGGGC TTTGTCTCGG TCATCGGGAT
?????????? ????????CG TTCATGTCGG CTTCTTCGGG GTCGCGGGCT TCTTCTTTGC
?????????? ?????????? ?????????? ?????????? ?????????? ??????????
?????????? ?????????? ?????????? ?????????? ?????????? ??????????
?????????? ?????????? ?????????? ?????????? ?TCGCTACGC TCTTCTTCGC
?????????? ?????????? ?????????? ?????????? ?????????? ??????????
?????????? ?????????? ?????????? ?????????? ?TGTCGGCGT TCTTCTTCGC
?????????? ?????????? ?????????? ?????????? ?????????? ??????????
CGATTTCTGG GTAGGGCCGT TCTACGTCGG TTTCTTCGGG GTCATCGGCG GATTCTTTAC
?????????? ?????CCCGT TTTATGTCGG GTTCTTCGGG ATCGCGACGG TCTTCTGCGC
?????????? ?????????? ?????????? ?????????? ?????????G TTTTCTTTAC
CGACTTCTGG GTGGGGCCGT TCTACGTCGG CTTTTTCGGC GTCACGACAA TCTTCTTCTC
?????????? ?????????? ???TCGCTGG CTTCTTAGAG TC--CCACGT TTCTCTTCGC
CGATTTCTGG ATGGGCCCGT TCTACGTCGG ATTCTTCGGA ATAACGACTC TGTTCTTTGC
CGATTTCTGG GTCGGCCCCT TCTACGTCGG CTTTTTCGGC GTGACCACTA TATTCTTCTC
?????????? ?????????? ?????GTCGG CTTCTTCGGC GTGACCGCGC TGTTCTTCTC
?????????? ?????????? ?????????? ???????GGG GTGACGACGG TGTTTTTCGC
CGACTTCTGG GTCGGCCCGT TCTACGTCGG GTTCTTCGGG GTCACGACGG TGTTCTTCTC

TATTCTCGGT ACGCTTCTGA TTATTTACGG CGCGTCCATG GGGAC----- ----------
????TTGGGC ACGCTGCTGA TCGTCTGGGG CGCGGCGATG GGCCC----- ----------
CATCATCGGA ACGGGGTTAA TTCTCTACGG TGCGGCTATT GGAGA----- ----------
ACTGCTGGGG ACGCTGCTGA TTGTGTACGG CGCATCCCTC GGTGA----- ----------
GCTGCTGGGA ACCCTCCTGA TCGTATATGG CGCCGCCATA GGACC----- ----------
TGTTCTGGGA ACAGCCCTGA TCGTCTACGG TGCATCTCAG GGACC----- ----------
GGTGCTCGGG ACAGTACTGA TCATTTACGG GGCTTCCCAG GGCAC----- ----------
CGTGGTGGGC ACCGCGTTAA TACTCTATGG CGCGGCCATG GGGCC----- ----------
TGTGGTCGGA ACAGCGTTGA TTCTCTACGG CGCTGCCATG GGGCC----- ----------
GTTACTGGGC ACGCTGCTCA TAGTCTACGG TGCCGCCATT GGCCC----- ----------
CCTGCTTGGG ACTGCGCTGA TTTTAGTCGG AGCGTCCATG GGTGA----- ----------
CGTTACGGGG ACAGCCCTGA TTTTCTATGG CGCAGCCTTA GGCGA----- ----------
GCTGCTGGGC ACACTGCTCA TCATCTGGGG CGCCTCGCAG GGCAG----- ----------
CCTGATGGGG ACGCTGCTGA TCGTACTGGG CGCTTCGTGG GGTCC----- ----------
CCTCGTGGGC ACGCTGCTGA TCGTCTGGGG CGCTTCCCAG GGCGG----- ----------
GGTCCTGGGA ACCGCGTTGA TCATCTGGGG CGCTTCGCAG GGGCC----- ----------
GCTGTTGGGT ACACTCCTGA TCGTCTGGGG TGCGGCTATG GGCCC----- ----------
??TGTTGGGG ACGCTCCTGA TCGTCTGGGG CGCGGCGATG GGCCC----- ----------
CATCTTCGGT TCGTATTTCT ACATCAACGA GACAATCCTC AAAGGTCCCT ATTCAATAC-
ATTGTTGGGT GTGCTCCTGA TCGTCTGGGG TGCAACCATC GGTCCAAACG CCGAACTCCA
??TATTAGGC ACGCTTCTGA TGGCTTGGGG TGCCACCCTC GGCCCAAATG CAGAACTGCA
????CTTGGT ACCCTGCTGA TTATCTGGGG CGCGGCCATG GGCCC----- ----------
CATTTTAGGT ACGCTCTTGA TCGTCTGGGG CGCCACCCTG GGTCCAAATC CCGAGCTTCA
????CTGGGT ACGCTGCTGA TCATCTGGGG TGCGGCCATC GGGCC----- ----------
ATTGCTGGGA ACGCTCCTGA TCGTTTGGGG CGCTACCATC GGTCCAACCC CCGAGCTTCA
???CCTCGGT ACCCTACTAA TCATTTTAGG AGCGGCTCTC GGGCC----- ----------
CCTGCTCGGG ACCGCCCTGA TCATCTGGGG TGCCGCGATC GGCCC----- ----------
GCTCATGGGG ATCGCGCTGA TCATCTGGAA TACGGCTCTC GGCCC----- ----------
CTTCCTCGGC ACGGCACTCA TCATTTGGGG CGCGGCCCTC GGGCC----- ----------
GGTGCTCGGC ACCGCACTGA TCCTCTACGG TGCGGCCATC GGCCC----- ----------
TACTCTCGGC ACCGCCCTGA TTTTGTTGGG GGCGGCTCTG GGGCC----- ----------
TGCTACAGGA ACTGCACTCA TTTTCTACGG TGCGGCGCTG GGCGA----- ----------
GGTGCTGGGC ACCGCGTTGA TCCTCTATGG CGCCTCGCAG GGGCC----- ----------
GCTGCTGGGC ACGCTGCTCA TCATCTACGG CGCGGCCATC GGGCC----- ----------
ATTCGTCGGC ATAGCGATGA TCCTCTGGAA TACTGCGCTT GGTCC----- ----------
GTTCGTCGGC ATCGCGATGA TCCTCTGGAA CACTGCGCTC GGACC----- ----------

GACCTGGAAC ATCTGGCAGA TCAATATCGC GCCGCCGGAC CTGAGCTATG GCCTCGGCAT
AACCTGGAAT ATCTGGCAGA TTAATATCGC CCCACCTGAC TTGAGTTATG GCCTGGGTCT
CACCTGGAAT ATCTGGCGCA TCAACATTGC ACCACCAGAT CTTTCTTATG GGCTGGGACT
TACGTGGAAT GTGTGGCAAA TCAGCATTGC ACCACCGGAT TTGTCCTACG GACTGGGGCT
GACCTGGAAC CTCTGGCAGA TCAGTATTGC ACCGCCAGAC CTGTCTTACG GTTCAGCCAT
TACCTGGAAT CTGTGGCAGA TCAATATTGC GCCGCCGGAT CTGAAGTACG GTCTCGGCCT
GACCTGGAAC CTCTGGCAGA TCAATATCGC TCCGCCGGAC CTGAGCTATG GCCTGGGACT
CACATGGAAT GTGTGGCAGA TCAGCATTGC GCCCCCGGAC CTGAGCTACG GTCTTGGCCT
CACCTGGAAC GTCTGGCAAA TCAGTATCGC GCCGCCGGAT CTTTCCTACG GCCTGGGCCT
CACCTGGAAT CTGTGGCAGA TCAGTATCGC ACCACCCGAT CTTTCCTATG GACTTGGATT
CACCTGGAAT GTTTGGCGCA TTAACATAGC GCCGCCAGAC CTATCGTATG GCCTGGGAGT
TACATGGAAT ATTTGGCGGA TAAATATCGC CCCACCTGAT CTGTCATACG GATTGGGATT
CACCTGGAAT CTCTGGCAGA TCAGCATCGC GCCGCCCGAC CTGAAGTACG GCCTCGGCAT
GACGTGGAAC CTGTGGCAGA TCAGCATTGC GCCGCCGGAT CTGAAGTACG GGCTGGGGGT
CACCTGGAAC CTCTGGCGGA TCAGCATCGC GCCCCCCGAC CTCAAATACG GGCTGGGCAT
GACGTGGAAT CTTTGGCAGA TCAGTATTGC GCCCCCGGAT CTGAAGTACG GGCTGGGCGT
AACCTGGAAC ATCTGGCAGA TCAGCATCAA TCCCCCCGAC CTGAGTTACG GCCTTGGCTT
GACCTGGAAC ATCTGGCAGA TCAGCATCAA TCCCCCCGAT CTGAGCTATG GCCTGGGCCT
CGCAAAACTT CTTTGCCGGA CGAAT-TGAT CCCCCGCCAC CCGAACT-TG GGTTGGGGTT
AACCTATAAC ATCTGGCAGA TCAGCATTGC TCCCCCGGAT CTGAGTTACG GTTTGGGAAT
AACTTTCAAT CTTTGGCAAA TCAGCATTGC ACCTCCAGAC CTGAGTTATG GTTTAGGAAT
GACCTGGAAT CCTTGGGAAA TCAATATTGC CCCGCCTGAC CTGAGCTATG GGCTCGGGAT
GACATTCAAC ATCTGGCAGA TCAACATCGC TCCGCCCGAT CTCAGCTATG GGCTCGGAAT
CACCTGGAAT GTCTGGCGCA TCAACATCGC GCCGCCGGAT CTGAGCTATG GGCTCATGAT
GACCTATAAC ATCTGGCAGA TCAGCATCAA TCCGCCGGAT CTCAGTTACG GGCTTGGGAT
GACTTGGAAT ATCTGGCAAA TCAGTATCGC TCCGCCCGAT CTGGATGTTG GTCTGGGTGT
CACCTGGAAT ATCTGGCAGA TCAATATCGC CCCGCCCGAT CTCTCCTACG GGCTCGGCTT
GACCTGGAAT CTGTGGCAGA TCAGCGTCAA TCCGCCGGAC GCCAAGTACG GCTTGGGTTT
GACCTGGAAC ATTTGGCAGA TCAACATCGC ACCGCCGGAC TTGAGCTACG GGCTGACGCT
GACCTGGAAC ATCTGGCAGA TCAATATCGC GCCGCCCGAC CTGAAATACG GGCTGGCGCT
GACGTGGAAT CCCCTGCGAA TCAGCATTGC TCCGCCCGAT CTGTCCTACG GTCTGGGCCT
CACGTGGAAT ATCTGGCAGA TCAGTATCGC ACCACCAGAT CTGTCGTACG GCCTGGGCTT
GACCTGGAAC ATCTGGCAGA TCAATATCGC GCCGCCGGAC CTGAGTTACG GCCTCGGGCT
GACCTGGAAC GTGTGGCGCA TCAACATCGC CCCGCCCGAC CTGTCCTATG GCCTGGGCTT
CACCTGGAAT CTCTGGCAGA TCAGCGTCAA TCCACCGGAC GTCAAATACG GCTTGTCCTT
CACCTGGAAT CTCTGGCAGA TCAGCGTGAA CCCACCGGAC GTCAAGTACG GCTTGTCTTT

GGCGCCTCTC GCGGAGGGCG GTCT---CTG GCAGATCATT ACCATCTGTG CCACGGGGGC
GGCTCCTCTT GCTGAGGGCG GCCT---ATG GCAATTCATT ACCATCTGCG CCATCGGTGC
GGCTCCACTC AAGGAAGGGG GGCT---GTG GCAGATGATC ACCATCTGCG CTGTGGGCGC
CGCACCGCTG CAGGAGGGCG GCCT---CTG GCAAATCATT ACCTTCTGCG CCATCGGTGC
GGCACCGCTC AAAGAGGGGG GCTT---GTG GCAAATCATT ACTATCTGTG CCATTGGCGC
CGCGCCCTTG ATGGAAGGCG GGCT---CTG GCAGGTGATT ACGGTCTGTG CTCTCGGCGC
GGCGCCGCTG ATGGAGGGCG GCCT---TTG GCAGATCATC ACGATCTGCG CGATCGGCTC
GGCGCCCCTG ATGGATGGGG GACT---GTG GCAGATCATC ACCTTATGTG CCATCGGTGC
TGCGCCCCTT ATGGAAGGGG GGTT---GTG GCAGATCATC ACCTTGTGTG CGATCGGCGC
GGCACCCCTG GCTGAAGGGG GGCT---CTG GCAAATTATC ACCTTCTGTG CCATCGGCGC
TGCTCCCTTT GCCGAGGGGG GCGC---GTG GCAGTTAATC ACTATTTGCG CTATCGGTGC
GGCACCGTTG AAGGAGGGCG GACT---GTG GCAAATCATC ACGATTTGCG CGACCGGCGC
GGCACCGCTG ATGGAAGGCG GGCT---GTG GCAACTGATC ACGGTGTGCG CCATCGGCGC
CGCACCCCTG CGCGAAGGGG GTCT---GTG GCAGGCGATC ACGGTGTGCG CCATTGGCGT
GGCGCCGCTG ATGGAAGGCG GGCT---GTG GCAGCTCATC ACCGTCTGCG CCATCGGCGC
TGCACCGCTG ATGGAAGGCG GGCT---CTG GCAGATCATC ACGGTGTGCG CGATCGGGGC
TGCACCCCTG ACCGAGGGTG GGCT---TTG GCAGATGATC ACGATCTGTG CCTTGGGCGC
TGCGCCACTG GATGAAGGCG GGCT---ATG GCAGTTCATC ACCATGTGTG CCATCGGCGC
TGCCGCACCG GGTGAACCGG GCTTTGCCTG GCAGATGACC GTCCTCTTTG CGACGATTGC
GGCCCCGATG ACTGAAGGCG GTCT---GTG GCAGATCATC ACGATCTGTG CCATCGGCGC
GGCTCCGATG GCTGAAGGTG GTTT---GTG GCAAATCATT ACGATTTGCG CAATCGGTGC
GGCGCCGCTC ATGGAAGGCG GTCT---CTG GCAATTCATT ACCATCTGTG CGATTGGCGC
GGCCCCGCTC GATCAAGGCG GGCT---CTG GCAGTTCATT ACAGTCTGCG CGATCGGGGC
GGCGCCGCTC ACCGAGGGCG GGCT---ATG GCAGATCATC ACCATCTGCG CCATCGGTGC
GGCGCCGCTG ACCGAAGGCG GTCT---TTG GCAGATCATC ACCATATGCG CCATCGGCGC
CGCGCCACTG AAAGAGGGAG GTTT---GTG GCAGTTCATC ACCATCTGCG CGATCGGGGC
CGCCCCACTT GCCCACGGTG GCCT---CTG GCAGATCATC ACCATCTGCG CGGTCGGCTC
CGCCCCGCTC ACTGAAGGCG GAAT---CTG GCAGTGGGTG ACGATCTTCG CAACCGGCGC
CGCACCGCTC AAGGAAGGAG GGCT---GTG GCAGATCATC ACCGTGTGCG CGCTGGGCGC
GGCGCCCCTG AAGGAAGGGG GCCT---GTG GCAGATCATT ACCTTCTGCG CGATCGGGTC
CGCGCCCATG ATGGAGGGCG GTCT---GTG GCAGGCGATC ACGGTGTGCG CCTTGGGGGC
GGCTCCATTG CAAGAGGGTG GGCT---ATG GCAAATCATT ACTATTTGTG CCACCGGCGC
CGCGCCTTTG AGCGACGGGG GGCT---CTG GCAGATCATT ACCATCTGCG CCACCGGCGC
CGCGCCCCTG CGGGAAGGCG GGCT---GTG GCAGTGCATC ACCATCTGCG CCATCGGCGC
CGCGCCTCTG CAGGAAGGCG GGAT---CTG GCAGATCGTC ACGATCTGTG CGCTCGGCGC
CGCCCCGCTG CAGGAAGGCG GCAT---CTG GCAAATCGTC ACGATCTGCG CGCTCGGAGC

CTTTATCTCC TGGGCGCTGC GTCAGGTAGA GATATCGCGC AAGCTCGGCA TGGGGCTGCA
GTTTGTCTCC TGGGCACTTC GCCAGGTAGA AATCTGTAAC AAACTGGGCA TGGGCTACCA
CTTTGGCTCC TGGGTCCTGC GCCAGGCAGA AGTGGCGCGC AAGCTCGGAA TGGGCCTCCA
CTTTGGTTCC TGGGTTTTGC GGCAAGCTGA AATATCGCGA AAACTCGGCA TGGGCCTGCA
CTTTGTTTCC TGGGTATTCC GTCAGGCGGA GATCTCCCGA AAGCTGGGCA TGGGCCTGCA
ATTTATCTCC TGGGCGCTTC GGGAGGTCGA GATCTCCCGC AAACTCGGCA TGGGGCTGCA
CTTCAGTTGT TGGGCCCTTC GCGAGGTGGA GATCAGTCGG AAGCTGGGGA TGGGACTGCA
CTTCAGCTCC TGGGCCTTAC GGGAGGTGGA GATATCGAGA AAGCTCGGCA TGGGCCTTCA
ATTCAGTTCC TGGGCATTAC GAGAGGTGGA GATTTCCCGG AAACTCGGTA TGGGACTGCA
CTTCGTGTCC TGGGTATTAC GCCAGGCCGA GATTTCAAGA AAACTGGGCA TGGGCCTACA
ATTTGTATCT TGGATACTCA GACAAGTCGA GATTGCACGG AAATTGGGCA TGGGCTTACA
CTTTGTGTCG TGGATCCTGC GGCAGGTTGA GATCTCTCGA AAACTCGGTA TGGGACTGCA
CTTCGTGTCC TGGGCGCTGC GCGAGGTCGA GATCTGCCGC AAGCTCGGCA TGGGCTATCA
TTTTGTTTCG TGGGCGCTGC GTGAAGTCGA GATCTGCCGC AAGCTGGGGA TCGGCTTTTA
GTTCGTGTCC TGGGCGCTGC GGGAGGTGGA GATCTGCCGC AAGCTGGGCA TGGGCTATCA
CTTCGTGTCC TGGGCGCTGC GTGAAGTCGA GATCTGCCGC AAGCTCGGCA TGCAATACCA
ATTCGTTTCC TGGGCGCTGC GCCAGGCTGA AATTGCCCGC AAACTGGGTA TGGGTCTGCA
CTTCGTATCC TGGGGGCTGC GCCAGGTGGA GATCTGCAAC AAACTGGGCA TGGGGTATCA
TTTCTTCGGC TGGATGATGC GCCAGGTCGA TATTAGTATG AAGCTCGATA TGGGCTATCA
GTTCGTCTCC TGGGCACTCC GTGAGGTCGA GATCTGCCGC AAGCTCGGTA TCGGCTTCCA
CTTTGTTTCT TGGGCGCTGC GCGAAGTTGA AATCTGCCGC AAGCTCGGAA TTGGCTTTCA
ATTCGTCTCT TGGGCGCTGC GTCAAGCCGA GATTGCACGC AAGCTGGGCA TGGGACTGCA
CTTTGTCTCT TGGGCGCTTC GCGAAGTGGA AATCGCTCGT AAGCTCGGTA TCGGCTTCCA
CTTCGTCTCC TGGGCCCTGC GCCAAGTGGA GATCTCCCGC AAGCTGGGCA TTGGGCTACA
TTTTGGTTCA TGGGCTCTGA GAGAAGTCGA GATTTGCCGC AAGCTTGGTA TCGGCTTCCA
CTTTGTGTCC TGGGCGCTCA GACAGGTTGA GATTGCTCGC AAACTGGGCA TGGGGCTCCA
CTTTAGCTCC TGGGCGCTGC GCGAGGTCGA GATATCGCGC AAGCTCGGCA TCGGTCTGCA
ATTTGTTGCT TGGGCGCTGC GTGAAGTGGA AATTTGCCGC AAGCTTGGCA TCGGCTATCA
GTTCTGCTCC TGGGCGCTGC GCCAGGCGGA AATCGCCCGC AAGCTCGGCA TGGGTCTCCA
GTTCGTCTCC TGGGCGCTGC GCGAGGTCGA GATCTGCCGC AAGCTCGGCA TCGGCTACCA
TTTTGTGTCC TGGGCGCTGC GGCAGGTCGA GATTGCCCGC AAGCTCGGCA TGGGGCTGCA
CTTCATCTCC TGGATCCTTC GCCAAGTTGA GATTTCGCGG AAACTGGGTA TGGGACTTCA
CTTTGTGTCC TGGGCGCTTC GGCAGGTGGA AATCTCGCGA AAGCTGGGCA TGGGTCTGCA
CTTCGTGTCC TGGGCGCTGC GCCAGGTGGA GATCAGCCGC AAGCTCGGCA TGAACCTGCA
CTTCGTGTCA TGGGCGCTTC GCGAGGTCGA GATCTGCCGA AAGCTAGGCA TCGGCTATCA
CTTCGTCTCC TGGGCGCTGC GCGAGGTCGA GATCTGCCGC AAGCTCGGGA TCGGCTACCA

TATCCCCTTC GCCTTCAGCG TCGCGGTGTT CGCCTATCTC ACGCTGGTGA TCTTCCGCCC
TGTGCCGATC GCGTTCGGTG TTGCGATCTT TGCCTATGTC GCGTTGGTGG TCATCCGCCC
TATCCCCTTC GCCTTTTCCT ACGCTGTTCT CGCCTACGTG ACGCTGGTGG TCATCCGGCC
CGTACCCTTC GCCTTCAGCG TCGCGGTATT TGCCTACGTC ACACTCGTTG TCATCAGACC
TATTCCCTTC GCCTTCAGCT TCGCTGTTCT CGCCTACATC ACGCTGGTAG TCGTTAGACC
CGTTCCCTTT GCGTTCTCAG TCGCTATTTT CGCGTACGTC GCCCTGGTGG TTATTCGGCC
CGTGCCCTTC GCCTTCGCCG TGGCCATCTT CGCCTATGTC ACCCTCGTTG TAATCCGGCC
CGTGCCCTTT GCCTTTGCCG TGGCGATCTT CGCCTACGTT ACGCTGGTAG TGATCCGGCC
CGTGCCTTTT GCATTTGCTG TAGCTATTTT TGCCTATATC GCTTTGGTTG TAATTCGACC
CATCCCGTTC GCTTTCAGCT TTGCAGTCCT CGCCTACATC ACACTGGTTG TGATTCGGCC
CATACCCTTT GCCTTCAGCT ACGCCGTTCT CGCCTACGTG ACCTTAGTTG TTATCCGCCC
TGTACCCTTC GCGTTCTCGT TCGCGGTACT CGCCTACATC ACGCTGGTAA TCATTCGCCC
CGTGCCGGTG GCCTTCTCGT TCGCCATCTT CGCCTACGTG ACCCTGGTGG TGTTCCGGCC
CATTCCGTTT GCATTCAGCT TTGCAATTCT GGCGTACATC ACGCTGGTCG TCATTCGCCC
CGTGCCCTTT GCCTTTGCCG TCGCCATCTT TGCCTATGTG ACGCTGGTGG TCGTCCGCCC
CGTGCCGATC GCGTTCAGTT TCGCGATCCT GGCCTACGTC ACGCTGGTCG TCATCCGCCC
TATTCCGATC GCCTTCTCCG TGGCGGTCTT TGCCTATTTC ACGCTGGTTG TCATTCGTCC
CGTGCCGATC GCCTTTGGCG TCGCCGTATT CGCCTATGTC ACCCTGGTGG TCTTCCGGCC
CGTTCCGATT GCATTCGGGG TTGCATTTTC GGCCTGGTTA GTCCTCCAGG TTATTCGCCC
TATTCCGTTT GCGTTCGCGT TCGCGATCGG CGCCTATCTG GTGCTCGTCG TGGTGCGTCC
TATTCCTTTC GCCTTCTCTT TTGCAATTGG TGCATACCTT ATTCTTGTGG TCGTGCGTCC
TGTTCCTATC GCCTTTGGCT TTGCAATCCT CGCCTATGTC ACGCTCGTCG TGATTCGTCC
CGTCCCCTTC GCATTCGCCT TCGCCATTGG TGCCTACATC ACCTTGGTCG TGATTCGCCC
CGTGCCCTTC GCCTTCGCCT TCGCGATCCT CGCCTATGTC ACCCTGGTGG TCATTCGCCC
TGTTCCCTTT GCGTTCAGCT TCGCCATCGG CGCCTACATC ACGCTCGTCG TGGTGCGTCC
TGTGCCTTTC GCCTTCGCCT TCGCGATTCT GGCCTATATC ACGCTGGTGG TCATCCGCCC
CGTGCCTGCC GCGTTCAGCG TTGCCATTTT CGCCTATGTC ACGCTCGAAG TCATCCGCCC
TGTGCCGTTC GCTTTCAGCT TCGCGATTTT CGCCTATGTG ACGCTGGTGG TGATCCGTCC
CATCCCGGTC GCGTTCGGCT TTGCCATCTT CGCTTATGTC GCCTTGGTCG TCATCCGGCC
CGTGCCGTTC GCCTTCGCGG TGGCGATCTT CGCCTATGTC TCGCTGGTGG TGATCCGCCC
CATTCCTTTC GCCTTCTCGT TTGCCGTCTT TGCGTATGTG ACCTTGGTGG TGATCCGTCC
TGTGCCGTTC GCTTTCTCAT TCGCAGTTCT GGCCTATGTC ACCCTCGTGA TTATTCGACC
CGTACCTTTC GCCTACGGCG TCGCGGTGTT TGCCTATGTC ACGCTGGTGA TCATCCGGCC
CGTGCCCGTG GCCTTCAGCG TGGCGATCTT CGCCTACGTG TCGCTGGAGG TGATCCGCCC
TGTACCGTTC GCTTTTGCCT TCGCCATCTT CGCCTATTTT ACGCTCGTTG TGATCCGGCC
TGTGCCGTTC GCCTTCGGCT TTGCCATCTT CGCCTATTTC ACCCTGGTGG TGATCCGGCC

GCTGCTGATG GGTGCCTGGG GTCATGGTTT TCCCTACGGG ATTCTCAGCC ACCTCGACTG
GGTTCTGCTG GGTGCCTGGG GTCATGGTTT CCCCTACGGG ATCATGAGCC ACCTGGACTG
GCTACTGCTC GGGGCCTGGG GGCACGGTTT CCCCTACGGA ATCCTCGGCC ATCTCGACTG
GGTGCTCATG GGCGCCTGGG GACACGGCTT CCCCTACGGC ATCCTGTCTC ACCTCGACTG
TTTACTGCTG GGCGCCTGGG GACATGGCTT CCCCTACGGC ATCCTCAGTC ACCTCGACTG
GTTTTTGCTC GGCGCCTGGG GGCACGGGTT CCCCTACGGG ATTCTGAGCC ACCTCGACTG
GTTCCTCCTG GGCGCCTGGG GTCACGGTTT CCCTTACGGG ATCCTGAGCC ACCTCGACTG
CTTCTTGCTC GGCGCCTGGG GGCATGGATT TCCCTACGGC ATCCTCAGCC ACCTCGATTG
GTTCTTGCTG GGTGCCTGGG GGCACGGTTT TCCTTACGGA ATTCTCAGCC ATCTCGATTG
ACTACTGCTC GGCGCCTGGG GACACGGCTT CCCCTACGGC ATCCTCAGTC ACCTCGACTG
CATGCTACTC GGTGCATGGG GGCATGGCTT CCCCTACGGC ATCCTAAGCC ATCTTGACTG
TGTGCTGCTG GGCGCCTGGG GTCATGGCTT CCCATACGGC ATCATGAGCC ACTTAGACTG
GCTGCTGCTC GGCGCCTGGG GCCACGGCTT TCCGTACGGC ATCATGAGCC ACCTCGACTG
GGTGTTGATG GGTGCGTGGG GACACGGCTT CCCGTACGGC ATCATGAGTC ACCTGGACTG
GGTGCTCATG GGCGCCTGGG GACACGGTTT CCCCTACGGC ATCATCAGTC ACCTGGACTG
GATCCTGATG GGCGCTTGGG GCCATGGTTT CCCTTACGGC ATCTTCAGTC ACCTCGACTG
GGTGCTGCTG GGTGCCTGGG GTCATGGTTT CCCCTACGGC ATCATGAGTC ACCTGGACTG
GATCCTGCTG GGCGCTTGGG GCCACGGATT TCCGTACGGC ATCATGAGTC ACCTGGACTG
GATAGCCCTC GGTATGTGGC ACGAAGGCTT CGTGCTCGGC ATTATGCCCC ACCTCGATTG
GATTCTGATG GGCGCCTGGG GCCATGGCTT CCCCTATGGC ATCCTCAGCC ATCTGGACTG
GATTCTGCTG GGTGGTTGGG GTCATGGTTT TCCTTATGGA ATTCTGAGCC ACCTCGATTG
GGTGTTGCTG GGTGCATGGG GACATGGCTT CCCGTATGGC ATCTTCAGTC ACCTCGACTG
GATCCTGATG GGCGCATGGG GTCATGGTTT CCCCTACGGG ATTCTGAGCC ATTTAGACTG
CGTGCTCATG GGTGCCTGGG GTCATGGCTT CCCATACGGC ATCTTCAGTC ACCTGGACTG
GATTCTGCTG GGTGCATGGG GTAATGGGTT CCCCTACGGG ATCCTCAGTC ACCTTGACTG
GGTGCTCATG GGTGCTTGGG GGCATGGCTT TCCCTATGGA ATTTTCAGTC ACCTCGACTG
GCTCCTGATG GGCGCCTGGG GTGTCGGGTT TCCCTACGGC ATCATGTCGC ATCTAGATTG
GGTGCTGATG GGCTCCTGGA GCTATGGCTT CCCCTACGGC ATCTTCACGC ATCTGGATTG
GTTGCTCATG GGCGCCTGGG GGCACGGTTT CCCCTACGGC ATCATGAGTC ACCTCGACTG
GTTCCTGATG GGCGCCTGGG GCTATGGCTT CCCCTACGGC ATCCTCTCCC ATCTCGATTG
GATCCTGCTG GGGGCGTGGG GCCATGGCTT CCCCTATGGC ATTCTGAGCC ACCTGGACTG
CATGCTGCTG GGCGCTTGGG GACATGGCTT TCCCTACGGC ATCATGAGCC ACCTCGACTG
GCTGCTTCTC GGCGCCTGGG GCCACGGTTT CCCCTACGGC ATTCTGAGCC ACCTCGACTG
GGTGCTGATG GGCGCCTGGG GGCACGGCTT CCCCTACGGC ATCCTCAGCC ACTTGGACTG
GGTGCTGATG GGGTCATGGA GCTATGGTTT TCCCTACGGC ATCATCACCC ATCTCGATTG
GGTGCTGATG GGCTCGTGGA GCTACGGCTT CCCCTATGGC ATCATCACCC ATCTCGATTG

GGTGTCCAAC GTCGGCTACC AGTACCTGCA CTTCCATTAC AACCCGGCGC ATAT-GCTCG
GGTGTCCAAC GTCGGTTACC AGTTCCTGCA CTTCCACTAT AACCCGGCAC ACAT-GCTGG
GGTGTCCAAC GTGGGCTACC AGTTCCTGCA CTTTCATTAC AACCCGGCGC ACAT-GATCG
GGTGTCGAAC GTCGGCTACC AGTATCTGCA CTTCCATTAC AACCCGGCTC ACAT-GATTG
GGTATCGAAC GTCGGCTACC AATTCCTGCA TTTCCACTAC AACCCGGCGC ACAT-GCTCG
GGTGTCGAAC GTCGGCTATC AGTATCTGCA CTTCCACTAC AACCCCGCGC ACAT-GATTG
GGTTTCTAAC GTGGGATACC AGTACCTGCA CTTCCATTAC AACCCGGCGC ACAT-GCTGG
GGTGTCGAAC GTTGGTTACC AGTATCTGCA CTTTCACTAC AACCCTGCGC ACAT-GCTGG
GGTGTCCAAC GTTGGCTATC AGTACCTGCA CTTTCATTAC AACCCGGCGC ATAT-GCTCG
GGTATCGAAC GTCGGCTACC AGTTTCTGCA CTTCCATTAC AACCCAGCAC ATAT-GCTCG
GGTGTCGAAC GTTGGCTATC AGTTCTTGCA CTTTCATTAC AACCCCGCCC ATAT-GATCG
GGTGTCGAAC GTGGGTTACC AATTCCTCCA CTTCCACTAC AACCCAGCGC ACAT-GCTCG
GGTGTCGAAC ACCGGCTACC AGTATCTGCA CTTCCACTAC AACCCGGCGC ACAT-GCTGG
GGTGTCGAAT ACCGGCTACC AGTACCTGCA CTTCCACTAC AACCCGGGTC ACAT-GCTGG
GGTGTCCAAC ACCGGCTACC AGTACCTGCA CTTCCACTAC AACCCGGCGC ACAT-GCTGG
GGTGTCGAAC GTCGGTTACC AGTACCTGCA CTTCCACTAC AACCCGGCGC ACAT-GCTGG
GGTGTCCAAC ACCGGTTATC AGTTCCTGCA CTTCCACTAC AACCCGGCCC ACAT-GCTGG
GGTGTCCAAC GTCGGTTACC AGTTCCTGCA CTTCCACTAT AACCCGGCCC ACAT-GCTGG
GGTGTCGAAT TTTGGCTATC GCTACAATAA TTTCTTCTAC AATCCGTTCC ACGCTATCGG
GGTGTCGAAT GTGGGGTATC AGTTCCTGCA TTTCCATTAC AACCCGGCGC ACAT-GCTCG
GGTTTCGAAT GTTGGCTATC AGTTCCTGCA TTTCCATTAC AACCCAGCAC ACAT-GCTGG
GGTGTCGAAT GTGGGCTACC AATACCTGCA CTTCCACTAC AACCCAGCTC ACAT-GCTGG
GGTTTCGAAT GTCGGGTACC AGTACCTGCA CTTCCATTAC AACCCAGCCC ATAT-GCTCG
GGTGTCGAAC GTGGGCTACC AGTACCTGCA CTTCCACTAC AACCCGGCGC ACAT-GCTGG
GGTGTCGAAC ACTGGCTACC AGTACCTGCA CTTCCACTAC AATCCGGCGC ACAT-GCTCG
GGTTTCCAAC GTGGGTTACC AGACGCTTCA CTTCCATTAC AACCCGGCGC ACAT-GCTGG
GGTGTCGAAC ACCGGCTACA ACTACATCAA TTTCGAATAC AACCCGATGC ACAT-GGTCG
GGTCTCGAAC ACCGGCTACG CCTACGGCCA GTTCCACTAC AATCCCGCGC ATAT-GATTG
GGTGTCGAAC GTCGGGTATC AAAACCTGCA CTTCCACTAC AATCCGGCGC AT-TGCATCG
GGTGTCGAAC ACCGGCTACC AGTATCTGCA CTTCCACTAC AATCCAGCGC ACAT-GCTCG
GGTGTCGAAC ATCGGCTACC AGTTCCTGCA CTTCCACTAC AATCCCGCGA AAATTGATCG
GGTTTCGAAC GTTGGGTACC AGTTTTTGCA CTTCCACTAC AACCCAGCAC ACAT-GCTTG
GGTGTCTAAC GTTGGCTACC AGTACCTGCA CTTCCACTAC AACCCGGCGC ATAT-GCTGG
GGTCAGCAAC ACCGGCTACC AGTACCTGCA CTTCCACTAC AACCCGGCGC ACAT-GCTTG
GGTGTCGAAC ACCGGATACC AATACGGAAA TTTCCACTAC AACCCCGCAC ACAT-GATCG
GGTTTCGAAC ACCGGATACC AATACGGTAA CTTCCACTAC AACCCCGCGC ACAT-GATCG

CCA-TCACCT TCTTCTTCAC GACCACGCTG GCATTGTCCA TGCACGGTGG CCTGATCCTG
CCA-TCACCT TCTTCTTTAC CACGGCCCTG GCCTTGTCGC TGCATGGCGG CTTGATCCTG
CTA-TCACGT TCTTTTTCAC CAACGCGATG GCACTGTCTA TGCACGGATC ACTGATTCTC
CGG-TGACCT TCTTCTTCAC CGACGCAATG GCACTGTCCA TGCACGGCTC GCTGGTATTG
CGG-TGACCT TCTTCTTCAC CACCACAATG GCGCTGTCAA TGCACGGTTC TCTGATCCTC
CGG-TGTCGT TCTTCTTTAC TACCACGCTG GTGCTGTCCA TGCACGGATC GCTGATCCTC
CCA-TTACGT TCTTCTTCAC CACCTGCCTG GCCCTGGCCA TGCACGGCTC CCTGATCCTG
CGG-TGACCT TCTTCTTCAC AACGACCCTC GCATTATCGA TGCACGGCTC TCTGATTCTG
CAG-TGAGTT TTTTCTTTAC AACGACTCTT GCGCTTTCCA TGCACGGCTC CTTGATCCTG
CGG-TGACCT TCTTCTTCAC CACGACCCTG GCATTGTCAA TGCATGGATC GCTGATCCTC
CCA-TTACCT TCTTCTTCAC CACCGCAATG GCGCTATCGA TGCACGGCTC ACTGATCCTT
CGG-TGACCT TCTTCTTCAC CACTGCACTT GCGTTATCGA TGCACGGATC TCTCATTCTG
CGG-TGAGCT GCTTCTTCGC CACCACGCTG GCGCTGTCGC TGCACGGTGC GCTCATCCTG
GGA-TCGCGT TCTTCTTTAC GACGACGCTG GCACTGGCGC TGCACGGTTC GCTGATCCTG
CGG-TGAGCT TCTTCTTCGC CACCACCTTC GCGCTGAGCC TGCACGGGGC GCTGGTGTTG
CGA-TCACGT TCTTCTTCAC GACGACGCTC GCCATGTCCA TGCACGGGGG CCTGATCCTG
CCA-TCGCCT TCTTCTTCAC GACGGCTCTG GCCCTGTCAT TGCACGGTGG TCTCATCCTG
CCA-TCACCT TCTTCTTCAC CACGGCCCTG GCGCTGTCTC TGCACGGCGG CCTGATCCTG
CA--TCACCG GACTGTTCGC ATCAACCTGG CTGCTGGCCT GCCACGGCTC GCTCATTCTC
CCA-TCACCT TCTTCTTCAC CAACTGCTTG GCGCTGTCGA TGCACGGCTC GCTGATCCTG
CAA-TCACCT TCTTCTTTAC CAACGCGTTG GCGCTGTCAA TGCATGGTTC ACTGATTTTG
CGA-TCACGT TCTTCTTCAC TAACGCTCTT GCGCTGGCGT TGCATGGCTC GTTGATCCTA
CAA-TCACTT TCTTCTTCAC CACGACTCTG GCGTTGGCGA TGCACGGATC GCTCATCCTG
CCA-TCACGT TCTTCTTCAC GAACGCGCTG GCGCTGGCAT TGCACGGCTC GCTGATCCTG
CGA-TTGCGT TCTTCTTCAC CAACTGCTTG GCGCTGTCGA TGCATGGCTC GCTGATCCTG
CGA-TCAGCT TCTTCTTCAC CAACTGTCTG GCGCTGGCGA TGCATGGCTC ACTGATTTTG
CGG-TGACAC TGTTCTTCAC CACCACCTTC GCGCTCGCGC TGCACGGCTC GCTCGTGCTG
CGA-TCACGT TCTTCTTCAC GACCTGTCTG GCGCTGGCGC TGCATGGCGG TCTGGTTCTC
CGA-TCACGT TCTTCTTCAC GAACGCGCTC GCGCTCGCCA TGCACGGATC CCTGATCGTC
CCG-TGACGT TCTTCTTCAC GACGACTTTC GCATTGGCGC TGCACGGCTC GCTGATCCTG
CGAATTACCT TCTTCTTCAC GACCTGCATG GCCCTGGCGA TGCACGGCTC GATCATTCTG
CGG-TGACCT TCTTCTTCAC CACCGCTCTC GCCCTCTCCA TGCACGGCTC CTTGATCCTC
CTA-TTACCT TCTTTTTTAC TACCACCCTC GCGCTGTCCA TGCATGGTGG CCTGATCCTG
CGG-TGACGT TCTTCTTCAC CACCACGCTC GCGCTGTCCC TCCACGGCGC GCTGGTGCTG
CCA-TCACGT TCTTCTTCAC GACGTGTCTG GCGCTGGCGC TGCACGGCGG TCTTATTCTG
CGA-TCACGT TCTTCTTCAC GACGTGCCTG GCGCTGGCGC TGCACGGCGG CCTGATCCTG

TCAGTCACCA ATCCAAAGAA GGGTGA---G CAAGTCAAAA CAGCGGAGCA CGAAAACTCG
TCCGTGACCA ACCCGA---A GAAGGGCGAG GCCGTCAAGA CTCCCGAATA CGAAGATACC
ATGGCTACCG ACCCCC---G CGATGGCGAG ACAGTGAAAA CCGGCGAGCA TGAGAACACG
ATGGCGACCG ATCCGC---G GGACGGTGAA AAGGTTAAGA CCGGTGAGCA CGAAAACACG
GCGGTAACCA ACCCGCCCAA AGATGACGAT GTCGTCAAGA CAGCAGAACA CGAAAACACC
ATGGTGACCA ACCCGGGTGA AGACGATCCG GTCGTCAAGA CAGGCGAGCA CGAGAACACG
TCCGTGACCA ACCCCGGTGA CGACGATCCG GTGGTCAAGA CCGGTGAGCA CGAGAACACC
GCGGTGACCA ACCCCGGTGA AGATGACCCG GTGGTGAAGA CCGGTGAGCA TGAGAACACC
GCGGTAACTA ATCCCGGTGA AGACGATCCT GTGGTGAAAA CGGGCGAACA CGAAAACACC
GCTGTCACCA ACCCGCCGAA GGATGACGAC GTCGTCAAGA CCGCGGAGCA CGAAAACACC
ATGGCCACCG ACCCTC---G GGATGGCGAA AAGGTAAAGA CGGGCGAGCA TGAAAATACA
ATGGCTACCA ACCCTC---G GGCCGGTGAA ACCGTCAAGA CAGGAGAGCA CGAGAACACT
TCGGCGACCA ATCCGC---C GGGCGATGGC GTGGTCAAGA CACCGGACCA CGAGAACACC
TCGGCGACGA ACCCGG---G CAAGNGTCAG GTCGTGAAGA CGGCGGAACA CGAGAACACG
TCGGCGACCA ATCCGG---C GCCCGGCGAG GTCGTCAAGA CCGCCGAGCA CGAGAACACC
TCCGCGGCCA ACCCCA---A GAAGGGTGAG CCGATGAAGA CGACGGATCA CGAAGACACG
TCCGCAACCA ACCCCA---A GAAGGGTGAA CCGGTCAAGA CGCCTGAATA CGAAGATACC
TCGGTGACCA ATCCGA---A GAAGGGACAG GCGGTCAAGA CCCCCGAATA CGAAGACACC
AGCGCTGCGC AGTACC---- --GTGGC--- ---CCGGAAG GTGGCGATAT TGAGAACGTC
TCGGTGACCA ATCCGC---A GAAGGGCGAA GAAGTCAAGA CCAGCGAGCA CGAGAACACC
TCAGTAACCA ATCCAC---A AGAAGGTGAA CCAACGAAGA CCAGCGAGCA TGAAAACACC
TCGATGACGA ACCCGC---A GAAGGGCGAG CCAGTGAAGA CGGGTGAGCA CGAGAACACC
TCGGTGACGA ATCCCG---C GAAAAGCGAG CCCGTCAAGA CCGGCGAGCA TGAGAACACC
TCGATGGTGA ACCCGC---G CGAGGGTGAG CCCGTCAAGA CCTCGGAGCA CGAGAACACC
TCGGTGACGA ATCCGC---A AGAAGGCGAG TGCGTGAAGA CGGGCGAGCA CGAGAACACC
TCCGTGACCA ACCCGC---G TGACGGCGAG GCGGTGAAGA CGGATGAGCA CGAGAACACC
GCCGCGATCA ACCCGG---C CAAGGGCGAA GTGGTGAAAT TCACCGAACA TGAAGACACG
TCGGCCCTCA ATCCGG---A CCGTGGCGAG CCGGTGAAGT CTCCGGAGCA TGAGAATACG
TCGGCCGCCA ATCCCA---G GAAGGGCGAG ATCGTGAAGG GCGCGGAACA CGAGAACACG
TCCTCGACCA ATCCGG---C CAAGGGCGAG ACGGTGAAGA CGCCCGAGCA CGAGGATACC
TCGGCGTCGA ATCCGC---C GAAGGGTGAG AAGGTGAAGG GGTCCGAACA CGAAAATACC
ATGGCGACTA ACCCGC---G AGACGGCGAG CCTGTGAAGA CTGGCGAACA TGAAAACACC
TCGGTCACCA ACCCGCCGAA GGGCCA---G AAGGTCAAAA CAGCGGAGCA CGAGAACTCG
TCGGCGGCCA ACCCGC---C CAAGGGCCAG GTCATCAAGA CCGCCGAGCA TGAGAACACC
TCGTCGACCA ATCCGA---A CAGGGGCGAA CCGGTCAAGA CGCCCGAGCA CGAGAACACG
TCATCGACCA ATCCCG---A CAAGGGCGAA GCTGTGAAAA CGCCCGAGCA CGAGAACACT

TTCTTCCGCG ACGACATCGG CTATTCCATC GGTGCCCTCG GCATTCACCG TCTGGGCCTC
TTCTTCCGTG ACACCGTCGG CTACTCCATT GGCGCCCTTG GTGTGCATCG TCTGGGTCTC
TTCTTCCGGG ATGACATCGG CTACTCCGTA GGTGCCTTGG GCATCCACCG GTTGGGGCTG
TTCTTCAGAG ATGACATCGG CTACTCGATT GGTGCCCTCG GCATCCACCG TCTTGGCCTG
TTCTTCCGCG ACGATATCGG CTACTCAATC GGCGCGCTGG GCATTCACCG CCTGGGCCTG
TTTTTCCGCG ATGACGTCGG TTATTCCATC GGAGCTTTGG GTATCCACCG CCTGGGACTC
TTCTTCCGCG ATGACGTCGG TTATTCCATC GGCGCCCTGG GCATCCACCG CCTGGGCCTG
TTTTTCCGTG ACGACGTCGG TTACTCCATC GGCGCCCTGG GTATTCACCG TCTTGGATTG
TTCTTCCGCG ACGACGTGGG TTATTCCATC GGCGCTCTCG GAATTCACCG TCTTGGTTTG
TTTTTCCGCG ACGATATCGG CTACTCCATC GGCGCGCTAG GCATTCACCG CCTGGGCCTG
TTTTTTCGGG ATGATATTGG CTACTCAATC GGCGCTCTAG GCATTCACCG TTTAGGCCTG
TACTTCCGTG ACGACATCGG TTACTCAATC GGCGCTTTAG GTATTCACCG ACTCGGCACC
TTCTTCCGCG ACGCCATCGG CTATTCGATC GGCACGCTGG GCGTGCACCG GCTGGGCCTG
TTCTTCCGTG ATGTGGTTGG CTACTCGATC GGCGCACTGG CGATTCACCG TCTCGGTCTG
TTCTTCCGCG ATGCCATCGG CTATTCGATC GGCACGCTGG GCATCCACCG CCTGGGCCTG
TTCTTCCGCG ACGCGGTCGG CTATTCGATC GGTTCGCTCG GTATCCACCG CCTGGGTCTT
TTCTTCCGTG ACGTCGTCGG CTATTCCATC GGTGCCCTCG GCATCCACCG CCTGGGTCTG
TTCTTCCGCG ACACCATCGG CTACTCCATC GGTGCCCTGG GCATCCACCG TCTGGGCCTC
TTCTTCCGTG ACGTGCAGTA CTATTCAGTG GGCGAGTCGG GTGTGCACCG ATTAGGGTAC
TTCTTCCGCG ATATCGTGGG CTACTCCATC GGCGCACTGG CCATCCATCG TCTGGGTCTG
TTTTTCCGCG ACATCGTGGG CTATTCAATT GGTGCGCTTG CCATTCATCG CTTGGGATTG
TTCTTCCGTG ACCTCGTCGG TTACTCCATC GGTGCGCTCG GTATCCATCG TCTCGGTCTG
TTCTTTCGCG ATCTGATCGG TTACTCCGTC GGCGCACTCG GCATCCATCG CTTGGGCCTC
TTCTTCCGTG ACTTCATCGG TTACTCCATC GGCGCGCTGG CCATCCATCG TCTGGGCCTG
TTCTTCCGCG ATATCGTCGG TTACTCCATC GGTGCGCTCG CTATCCATCG CCTGGGCTTG
GTCTTCCGTG ACATCGTGGG GTATTCCATC GGTGCCCTGG GCATCCATCG CCTGGGCGTC
TTTTTCCGCG ATTTCATCGG CTATTCCATC GGCACGCTGG GCATCCACCG GCTCGGCCTG
ATCTTCCGCG ATCTGGTTGG CTATTCGATC GGCACGATCG GCATTCACCG CCTCGGTCTG
ATCTTCCGGG ACACCGTCGG CTACTCGATC GGCACGCTCG GCATTCATCG CCTCGGCCTG
TATTTCCGCG ACACGATCGG CTACTCGATC GGAACGCTGG GCATCCACCG GCTCGGCCTG
TTCTTCCGGG ACATCGTTGG TTACTCCATT GGCACGCTGG GCATTCACCG CCTTGGTGTC
TACTTCCGCG ACGATATTGG CTACTCCATC GGCGCCCTTG GGATCCACCG ACTCGGCATG
TTCTTCCGTG ATGACGTCGG TTATTCGATC GGCGCCCTGG GTATCCACCG TCTCGGCCTG
TTCTTCCGTG ACACCATCGG CTGGTCCATC GGCACGCTGG GCATCCACCG GCTGGGCCTG
ATGTTCCGGG ATCTGATCGG CTATTCGGTC GGTACCCTCG GCATACATCG TGTTGGGCTT
ATGTTCCGGG ATCTGATAGG CTATTCGGTC GGCACCATCG GCATCCATCG CGTCGGACTG

TTCCTGGCTC TGTCGGCCGG TTTCTGGAGT GCGGTGTGCA TCATCATCAG TGGACCCTTC
TTCCTGGCCT TGAATGCCGC TTTCTGGAGC GCCGTGTGCA TCATTCTGAG TGGTCCCTTC
TTTTTGGCGC TCGGCGCCGC CTTCTGGAGC GCTATCTGCA TCGTTATCAG TGGACCGTTC
TTCACTGCAC TCAGTGCCGG TTTCTGGAGC GCCATTTGCA TCGTGATCAG CGGCCCCTTC
TTCATTGCGC TTTCGGCTGG CTTCTGGAGC GCCGTCTGCA TCGTCATCAG CGGCCCGTTC
TTCCTGGCGC TGTCTGCCGG TTTCTGGAGT GCCGTCTGCA TCATTATTAG TGGCCCCTTC
TTCCTCGCAC TTTCGTCCGG TTTCTGGAGT GCCGTGTGCA TCCTGATCAG CGGCCCCTTC
TTCCTGGCAC TGTCTGCCGG CTTCTGGAGC GCGGTGTGTA TTGTTTTAAG TGGACCTTTC
TTCCTGGCGC TGTCTGCCGG ATTCTGGAGT GCGGTGTGCA TCATTTTAAG TGGACCTTTC
TTCGTAGCGC TCTCTGCGGG TTTCTGGAGC GCGGTCTGCA TCGTTATCAG CGGCCCCTTC
TTCGTGGCGC TAGGCGCAGC ATTCTGGAGC GCAGTGTGCA TTGTCATCAG CGGGCCCTTC
TTCGTCGCTA TATCAGCGGC CTTCTGGAGT GCTGTTTGTA TCGTCATCAG CGGTCCTTTC
TTCCTGGCGC TGTCCGCCGG CTTCTGGAGC GCGGTGTGCA TCGTCATCAG CGGTCCGTTC
TTCCTGGCCC TGTCGGCGGC CTTCTGGAGT GCGGTGTGTA TCGTCATCAG TGGTCCCTTC
TTCCTGGCCC TGTCGGCCGG TTTCTGGAGC GCCATCTGCA TCGTCATCAG CGGACCGTTC
TTCCTGGCGC TGTCGGCGGC CTTCTGGAGC GCGGTCTGCA TCGTGATCAG CGGTCCGTTC
TTCCTTGCCC TTAGCGCCGC CTTCTGGAGT GCCGTCTGTA TCGTCATCAG CGGTCCCTTC
TTCCTGGCGC TGAACGCGGC CTTCTGGAGC GCGGTCTGCA TTATCATCAG CGGCCCCTTC
ATCTTCGCGA TTGGCGGCAT CCTGTCGGCT GATCTGTGCA TT-TTGCTGT CGGGCTGGCC
TTCCTGGCCC TGAGCGCGGT GTTCTGGAGC GCGGTCTGTA TCGTGATCAG TGGCCCCTTC
TTCCTAGCTC TCAGTGCCGT GTTCTGGAGC GCGGTCTGTA TCGTTATCAG TGGGACCTTC
TTCCTCGCGA TCAATGCGGC CTTCTGGAGC GCGGTATGTA TCGTGCTGAG CGGCCCATTC
TTCTTGGCGC TCGCGGCGGT GTTTTTCAGC GCTGTTTGTA TCGTGATCAG CGGACCCTTC
TTCCTGGCCA TCAACGCCGG CTTCTGGAGC GCCGTCTGCA TCGTGCTGAG CGGCCCGTTC
TTCCTGGCTC TGAGTGCAGT CTTCTGGAGC GCGGTGTGTA TCGTTATCAG TGGACCCTTC
TTCCTGGCAA TCAACGCGGC TTTCTGGAGT GCGGTCTGTA TCCTGCTGAC CGGTCCCTTC
TTCCTGGCCC TCGGCGCGGG GTTTGCCAGC GCCGCCTGCA TCCTGATTTC CGGACCGTTC
TTCCTTGCGC TGGCGGCTGT GTTCTTCAGT GCAGTTTGCA TGATCATCAG CGGTCCGGTT
TTCCTCGCGG TCAGTGCAGC GTTCTGGAGC GCCGTCTGCA TCATCATCAG CGGCCCGTTC
TTCCTCGCGC TCTCTGCCGG ATTCTGGAGC GCGGTCTGCA TCGTCATCTC GGGGCCCTTC
TTCCTGGCCA TCAGCGCTGC CTTCTGGAGC GCCATGTGCA TCGTGCTTAG CGGCCCGTTC
TTCGTTGCCG TATCCGCCGC ATTCTGGAGC GCGGTTTGTA TCGTCATCAG TGGTCCTTTC
TTCCTGGCCC TGTCGGCGGG CTTCTGGAGC GCGGTCTGCA TTGTGATCAG TGGTCCCTTC
TTCCTGGCGC TGTCCGCGGG CTTCTGGAGC GCCGTGTGCA TCATCATCAG CGGACCCTTC
TTCATCGCGC TATCTGCGGT GTTCTTTAGC GCGGTCTGCA TCGTAATCAG CGGGCCGTTG
TTCATCGCGC TGTCCGCGGT GTTCTTCAGC GCGGTCTGCA TCGTGATCAG CGGGCCGTTA

TGGACCCGAG G------CTG GCCGGAATGG TGGAACTGGT GGCTCGAACT GCCCATCTGG
TGGACCCGCA G------CTG GCCGGAATGG TGGAACTGGT GGCTTAACCT TCCGATCTGG
TGGACCAAGG G------CTG GCCCGAGTGG TGGAACTGGT GGCTTGAACT GCCGGTGTGG
TGGACCAAGG G------CTG GCCTGAATGG TGGAACTGGT GGCTTGAACT GCCGATCTGG
TGGACCAAGG G------TTG GCCGGAATGG TGGAACTGGT GGCTCGAACT GCCTATCTGG
TGGACCCGCG G------TTG GCCGGAATGG TGGAACTGGT GGCTTGAACT GCCGGTCTGG
TGGACCAAGG G------CTG GCCGGAATGG TGGAACTGGT GGCTTGAACT GCCGATCTGG
TGGACCCGCG G------TTG GCCCGAATGG TGGAACTGGT GGCTCAATCT ACCGGTCTGG
TGGACCCGCG G------TTG GCCTGAATGG TGGAACTGGT GGCTAGAACT ACCGGTCTGG
TGGACTCGCG G------ATG GCCCGAATGG TGGAACTGGT GGCTCGAACT GCCCATCTGG
TGGACTAGAG G------ATG GCCGGAATGG TGGAACTGGT GGCTTGAACT GCCCATCTGG
TGGACGAAGG G------ATG GCCTGAATGG TGGAACTGGT GGCTAACGCT ACCAATTTGG
TGGACGCGCG G------GTG GCCTGAATGG TGGAGCTGGT GGCTCAACCT TCCCGTGTGG
TGGACGCATG G------CTG GCCGGAATGG TGGAGCTGGT GGCTGCAAAT GCCGAACTGG
TGGACCCGCG G------CTG GCCGGAATGG TGGAGCTGGT GGCTCAACCT TCCGATCTGG
TGGACGCGTG G------CTG GCCGGAGTGG TGGGGCTGGT GGCTGAATCT GCCGATCTGG
TGGACGCAGA G------CTG GCCGGAATGG TGGAACTGGT GGCTTGACCT TCCTATCTGG
TGGACCCGCA G------TTG GCCGGAATGG TGGAACTGGT GGCTTGACCT TCCGATCTGG
--GGTGCAGG A------TTG GGTAAGCTTC TGGAATTTCT GGAATAATCT GCCCTTCTGG
TGGACGCGCG G------TTG GCCGGAATGG TGGAACTGGT GGCTTGAGCT CCCGCTCTGG
TGGACGCGTG G------TTG GCCGGAATGG TGGAACTGGT GGCTTGAGCT TCCGCTCTGG
TGGACGCGTG G------CTG GCCAGAGTGG TGGAACTGGT GGCTCGAATT ACCGTTCTGG
TGGACGCGCG G------CTG GCCGGAATGG TGGAGCTGGT GGCTTGAGCT TCCGCTCTGG
TGGACCCGCG G------CTG GCCCGAGTGG TGGAACTGGT GGCTGCAGCT GCCGTTCTGG
TGGACCCGCG G------TTG GCCGGAATGG TGGAACTGGT GGCTTGAGCT CCCGCTCTGG
TGGACGCGCG G------ATG GCCAGAATGG TGGATGTGGT GGCCCAACCT CCCAATCTGG
TGGACCCAGG G------CTG GCCTTCATGG TGGGGTTGGT GGTTGCATCT GCCGATCTGG
CTCGCCGAGG GTGGCTCGTG GCCCGATTGG TGGAATTGGT GGCGGAATCT TCCGATCTGG
TGGACGCGCG G------CTG GCCTGAGTGG TGGAGCTGGT GGCTCGACCT CCCGATCTGG
TGGACGCAAG G------GTG GCCGGAATGG TGGGGCTGGT GGCTCAACCT GCCCGTGTGG
TGGAACCGCG G------CTG GCCGGAATGG TGGAACTGGT GGCTTCAGTT CCCGTACAGT
TGGACACGCG G------ATG GCCCGAATGG TGGAACTGGT GGCTCACACT GCCTATCTGG
TGGACCAGGG G------CTG GCCCGAGTGG TGGAACTGGT GGCTCGAGCT GGGTATTTGG
TGGACCCGCG G------CTG GCCGGAGTGG TGGGGCTGGT GGCTGAACCT GCCGATCTGG
TGGTCGGAAG GCAATGCCTG GTCTGAGTGG TGGAACTGGT GGCGCAATCT TCCAATTTGG
TGGTCGGAAG GCAATGCCTG GTCGGAGTGG TGGAACTGGT GGCGTAATCT TCCAATCTGG

AACTAAGC-- ---------- ---------- ---------- ---------- ----------
-GCTTAATGT ---------- ---------- ---------- ---------- ----------
AGCTGA---- ---------- ---------- ---------- ---------- ----------
AATTAA---- ---------- ---------- ---------- ---------- ----------
AATTAATC-- ---------- ---------- ---------- ---------- ----------
TCTTAAGG-- ---------- ---------- ---------- ---------- ----------
TCATAAGG-- ---------- ---------- ---------- ---------- ----------
TCTTGAGG-- ---------- ---------- ---------- ---------- ----------
TCTTGAGG-- ---------- ---------- ---------- ---------- ----------
AATTAATA-- ---------- ---------- ---------- ---------- ----------
AACTGA---- ---------- ---------- ---------- ---------- ----------
TACTGA---- ---------- ---------- ---------- ---------- ----------
CGATAACAGA ---------- ---------- ---------- ---------- ----------
CGCTAAC--- ---------- ---------- ---------- ---------- ----------
AAGTGAAGTG ATGAAGTCCC CC-------- ---------- --------CA CGTCCGGCCC
AGTCAGTGGC CG-------- ---------- ---------- ---------- ----------
-GCTTAATGT ---------- ---------- ---------- ---------- ----------
-GCTTAAAGA ---------- ---------- ---------- ---------- ----------
A--------- ---------- ---------- ---------- ---------- ----------
TAGGATC--- ---------- ---------- ---------- ---------- ----------
TAGGAAC--- ---------- ---------- ---------- ---------- ----------
TCATAAA--- ---------- ---------- ---------- ---------- ----------
TAGGGTC--- ---------- ---------- ---------- ---------- ----------
TCATAA---- ---------- ---------- ---------- ---------- ----------
TAGGAAC--- ---------- ---------- ---------- ---------- ----------
TAATCT---- ---------- ---------- ---------- ---------- ----------
CAATTCGGCG ---------- ---------- ---------- ---------- -----GTCAC
AAACAGTAAT TC-------- ---------- ---------- ---------- ----------
--CGTTAG-- ---------- ---------- ---------- ---------- ----------
CGGTGAACCG GATCGCCGCC CGGCATCCGC GCCGGCCGGC CTGAAGCGCA GGTTCGATCT
TTCGTTGGCT ---------- ---------- ---------- ---------- ----------
TATTAA---- ---------- ---------- ---------- ---------- ----------
AACTAAG--- ---------- ---------- ---------- ---------- ----------
AAGTAGCCGG ---------C CG-------- ---------- --------CA TGGCCCGGCC
TCCTCAAACT AA-------- ---------- ---------- ---------- ----------
TCCTCCAACT AA-------- ---------- ---------- ---------- ----------

---------- ---------- ---------- ---------- ----GGAG-- -GATTAC---
---------- ---------- ---------- ---------- -----AAGGG ACC-------
---------- ---------- ---------- ---------- ----GGAGA- ACTGA-----
---------- ---------- ---------- ---------- ----GG-GAG ACTGA-----
---------- ---------- ---------- ---------- ----GTAGGG GATCCTA---
---------- ---------- ---------- ---------- ----GGAG-- ATAAACG---
---------- ---------- ---------- ---------- ----GGAGCT ATACGCG---
---------- ---------- ---------- ---------- ----GGGA-- TATTGCG---
---------- ---------- ---------- ---------- ----GGAG-- AATTGCG---
---------- ---------- ---------- ---------- ----GTAGGA GAACCTA---
---------- ---------- ---------- ---------- ----GGAGAG ACTGA-----
---------- ---------- ---------- ---------- ----TAAGGG GATCACT---
---------- ---------- ---------- --------CG AAAGCGAGGG TG--------
---------- ---------- ---------- -------AGG GAGC------ ---GACAC--
TGCCGGCCCC TTGACCTCTG TGGTCGGTC- ---CTCGCGG GAACCGCGGG CGGCTAAGGA
---------- ---------- ---------- ---CTCAAGT GAGCCCGCAG GAGAAACC--
---------- ---------- ---------- ---------- -----AAGGG GACC------
---------- ---------- ---------- ---------- -----AAGGG ACCC------
---------- ---------- ---------- ---------- ---------- ----------
---------- ---------- ---------- ---------- -----TAGGA GACT------
---------- ---------- ---------- ---------- -----TAGGA GATA------
---------- ---------- ---------- ---------- -----GGGGA CACC------
---------- ---------- ---------- ---------- -----TAGGA GACA------
---------- ---------- ---------- ---------- -----GAGGA CACC------
---------- ---------- ---------- ---------- -----TAGGA GACT------
---------- ---------- ---------- ---------- -----GAGGA CACC------
TGAGCACCGT GATGAAAACG CCGTCATC-- ---CAATAAC ATCCCGTCAG TAGGGAGG--
---------- ---------- ---------- ---AACCGGT CAC--AAGAG AGTCTT----
---------- ---------- ---------- ---------- -----GAGGG GGCTCA----
TCGGGGCTCG GGGGTCTCCG CCGACGGCGT GAGCCTCGAA CGACCGCGGG TCCAGGGAGG
---------- ---------- ---------- --------AG TGGGCGAGGG GAACGA----
---------- ---------- ---------- ---------- ----TTAGGG GACGATT---
---------- ---------- ---------- ---------- -------G-- -GGGTAG---
TGGACAAAGC AGGAACACTG CCGATATCG- ---CGCCAAC AAGCCAAGGG AGGACA----
---------- ---------- ---------- ---TTCCGGT CATCAGAGAG AGTCCTGA--
---------- ---------- ---------- ---TTCCGGT CATCAGAGAG AGTCCTGA--

-----AGCAT GGCTGAATAT CAAAACATTT TTACCCGCGT CCAGGTGACG GCCCCGATCT
-----ACAAT GGCCGAATAT CAAAATATAT TCAATCGAGT GCAGGTCCAG GCGGAGCCTG
-----ACCAT GATTGAATAC CAAAACATTT TTACTCAGGT TCAGGTCGAC GCACCCGACT
-------CAT GATTGAGTAC CAAAATATAT TCACACAAGT CCAGGTCGAA GCTCCCGATT
-----ATCAT GCCTGAATAT CAAAATATCT TTACCCAAGT ACAGGTCGAT GCGCCCTACT
-----ATGAC TGTTGAATAT CAGAACACCT TTACAAGGGT GCAGGTCCGC GGCCCTCATT
-----ATGAC TATTGAATAT CAGAACATCT TTACCCGGAT TCAGGTCCGC GGGCCCCATT
-----ATGAA ACTTGAATAC CAAAACATAT TTACGCGAGT GCAGGTGCGA GGTCCCCATT
-----ATGAG TCTTGAATAT CAAAATATTT TTACACGGGT GCAGGTTCGC GGCCCTCACT
-----AGCAT GGCTGAATAC CAAAATATCT TCACCCAAGT CCAGGTCGAC GCACCCTACT
-----ATCAT GATTGAATAT CAGAATATTT TCACACAGGT TCAGGCCGAC GCTCCGGATT
-----ACGAT GATTGAATAT CAAAATATCT TTACAACGGT CCAGGTGGCA GCACCGGACT
---CCATCAT GGCCGAGTAC CAGAATCTAT TCACGCAGGT GCAGGTGCAT GCACCGTCCT
------AAAT GGCCGAATAT CAAAACATCT TCAACCAGGT ACAGGTGCGC TCGCCGGCGC
GTCCTGTCAT GCCTGAATAT CAGAACCTTT TCACCAGCGT GCAGGTGGCC GCGCCGTCGT
------CAAT GGCTGAGTAT CAAAACATCT TCACGCGTGT GCAGGTCGCA GGGCCGGCGC
-----ACAAT GGCCGAATAC CAGAACATAT TTAACCGGGT GCAGGTCCAG GCAGAGCCTG
-----ACAAT GGCCGAATAT CAGAACATAT TCACTCGGGT GCAGGTTCAG GCAGAGCCTG
-----GCGGC GTCTAGAGAG GAGCACACTG GTATGGCGAC AATCAATATG ACGCCGGGCG
-----ACAAT GCCCGAATAT CAAAATATCT TCACGACCGT GCAGGTGCGT GCCCCGGCTT
-----ACAAT GCCTGAATAT CAGAATATTT TTAATAGTGT GCAGGTGCGT TCACCGGCTT
-----AATAT GGCTGAGTAT CAAAATATCT TTACGCGGGT TCAAGTCCGC GAGCCGGGCT
-----ACAAT GGCTGAATAT CAGAACATTT TTACAAGCGT GCAGGTGCGC TCTCCGGCTT
-----GACAT GGCCGAATAT CAAAACATCT TCAACAAGGT CCAGGTCCGT GAGCCTGGCT
-----ACAAT GCCTGAATAT CAAAATATTT TTACCAGCGT GCAGGTACGC TCTCCGGCTT
-----AAAAT GCCTGAATAT CAAAACATTT TCACGAGGGT CCAGGTTCGC GAACCGGGCT
---CTGTAAT GCCCGAATAC CAGAACATCT TCACCCGGGT GCAAATCCGC GGACCTCTGC
-----GTCAT GGCCCAATAT CAGAACATCT TCACACAGGT CCAGGTTGAA GGACCTGCCT
------CA-T GGCTGAGTAT CAGAACATCT TTACCCAGGT GCAGATCAGA GGCCCCGGCT
AAGCCGCCGT GGCCTATTAT CAGAACATCT TCACACAGGT GCAGGTCCGC ---CCGGTCG
------CAAT GGCCGAATAC CAGAACATCT TTAACACCGT GCAGGTT--- CGCACCGA--
-----ACGAT GATTGAATAT CAAAATATTT TTACACAAGT TCAAGTCTCG GCACCGGACT
-----ACGAC CATGGAATAT CAGAATCTGT TTACACGCCT CCAGGTCGAG GCCCCGCTGC
----CACCAT GGCTGAGTAT CAGAACCTCT TCACCCGCGT GCAGGTCCGC GGACCCGTCT
-----GCCAT GGCCCAATAT CAAAACTTCT TCACGCAGGT CCAGGTGCGC AGCACCATCT
-----GCCAT GGCCCAATAT CAAAATTTCT TCACGCAGGT GCAGGTGCGC AGCACCATCT

ACTCGGGTAC CGACATCGGC A---GTGACG CCAG--CAAC CGCACGGGTG C---TACGGA
AGGCCGGCGT CCCGCTGGAA AATG------ AACG-GGAGC -GAATCGGCA AGCCGATGCT
ACCCCGGCGT GCCCATCGGC A---GGGACG AATA--CAAG CGCACTCCCT GGATCGTACA
ACTCTGGCGT GCCTATCGGC A---AGGACG AACA--CAAA CGAACTGGGG TCTTTGGCCA
ATCCAGGGGT TTCACTCGGC A---AGGACG ATTC--CAAC CGTGACGGCA AGGATTTACA
ATCCGGGCGT TTCGATTGGT T---CGGAAA ATGA--AAAC CGCATCGGTA CGCCGACAGA
ACCCCGGCGT ACCGATCGGC G---CTGAGG AAGG--GAAC CGGATCGGTA CCCCGGTAGA
ATCCGGGGGT ATCCATCGGT G---CTGAAA ACGA--GAAC CGCGTCGGAA CCCCCGTCGA
ATCCCGGCGT TTCCATTGGT G---CGGAAA ATGA--GAAT CGCATCGGTA CACCGGTAGA
ATCCCGGTGT ATCGCTCGGC A---AAGACA ACTC--AAAC CGTGTCGGAA AGGACACCCA
ATCCTGGGGT ACCCATCGGC A---AGGATG AAGA--GCAC CGAATGGGCG GACCCATTCA
ACGCAGGCGT CCCCGTCGAG A---ATACTC ACGA--TGAT CGGACGGGCA TCCTGACCCA
TTCCCGGGGT GTCGGTCGGT C---GTGACG ACCG-CGAGC -GCACCGGCA CGCCGATCCA
ACCACGGCGT GCCGC-ACTC G--CGTGGCC AGTC-GGGCC -GCATCGGGC AGCCGTTCTT
ATCCCGGCGT GCCGCTGGGG C---GGGACG AGTA-TCAGC -GCAGCGGCG GCAGCACCCA
ACATGGGTGT GCCGCTGCCC GAACAGGACA GCCC-GCGCA -CCGGCAAGA AGCCTTGGCA
AGGCTGGCGT ACCCCTGCCG AATG---GTG ATCG-CGAAC -GCATCGGGA AACCGCTGCT
AAGCCGGTGT ACCGATCGAA GGCG---GTA AGCG-CGAAC -GCATCGGCA AACCGACACT
ATCTGGAACT GGGTC----- -------GTG ATCG--CGGT CGGATCGGAA AACCAATTGA
ATCCTGGGGT GCCGTTGCCG A---AGGGCA GCCT-GCCGC -GCATCGGTA AGCCGATCTT
ATCCCGGCGT ACCACTGCCG A---AAGGCA GTTT-GCCAC -GCCTTGGCA AGCCTCTTTT
ACCCTGGTGT AGACCTTCCG G---AAAGTA GCTT-GCCGC -GCCTCGGAA AACCGGTCTT
ACCCCGGAAC GCCCATGCCG A---AAGGCA ATCT-GCCGC -GTATCGGCA CGCCGATCTT
ACCCGGGTGT CTCGCTCCCC A---AGGGCG AGAT-GCCGC -GCCTCGGCA AGCCGACCTT
ATCCCGGGGT GCCGTTGCCG A---AAGGCC ATCT-GCCGC -GGATTGGCA AGCCCATTTT
ACCCTGGTGT CGAGCTCCCA A---GGGGCA GTCT-GCCTC -GCCTTGGCA AGCCGATCTT
ACGATGGCGT GCCCGCCCCC A---GCGGCA TCTG-GGGCC GGCA-GGGCA AGCCGTTCTT
ATGCGGGGGT GCCGCTACGA C---CCGGCA GCTC-CCCCC -GTGAGACCA AGACCACGTT
ATGCCGGCGT GCCGCTGGAA GGCTCCGACG GGCACAGGGT GGGCGGCCAG AGCTTCCACT
A-GCCGGAAC ACGGCATCCC G---ATTTCG TCCG-ACGCC CGCATCGGCC GACCGTTCAA
ACCCCACCAC GGTGTCGAGC TCCCTAAGGG AGAATTGAGC CGCCAGGGCA AGCCTGTTTT
ATGCGGGCGT CCCCCTCGAG A---ACGCCG AAGA--TGAC CGATCTGGCA TCCTCACGCA
ATCCCGGCCT GGATCTCGGT C---CCGACA CGGA--CAAG CGCTCCGGCA T---GACCGA
ATGCCGGCGT CCCGGTGACG ----GCGACG AGCT-GGACC CGCTCGGGCA AGCCCTTCTA
ACCCCGGGAT TCCGATCCAG C---CGGGAA TATG-GGTTC -GCACCAGTG AGGGCCGCTT
ACCCCGGCAT CCCGATTCAG C---CGGGAA TATG-GGTTC -GTACCAGTG AGGGCCGGTT

AAAC------ ---TACTGGC TTGGCAAGAT TGGT---GAC GCCCAGCTCG GCCCGATCTA
GATG------ ---CATCTAG CCGGCCGGTT CGGA---AAC GCCCAAATTG GCCCCATCTA
CAGC------ ---TGGCTGG CCGGCAAGCT GGGT---GAC GCACAAATTG GACCGATTTA
CAGT------ ---TACTGGG CGGGCAAGTT AGGT---GAC GCGCAGCTCG GGCCTATCTA
TTCC------ ---TACTGGC TCGGCAAACT CGGT---GAC GCTCAGATAG GGCCTATCTA
AAGC------ ---TACTGGA TGGGCAAGAT TGGT---GAC GCTCAGATAG GTCCTTTTTA
CAAC------ ---TACTGGG CCGGCAAACT CGGC---GAC GCGCAGATTG GACCCTTTTA
TAAT------ ---TACTGGA TGGGTAAGAT TGGC---GAT GCGCAGATCG GACCTTTCTA
TAAT------ ---TACTGGA TGGGCAAGAT CGGC---GAT GCGCAGATCG GGCCTTTCTA
TTCC------ ---TACTGGT TGGGTAAGCT GGGA---GAT GCACAGATAG GTCCGATTTA
CAGC------ ---TGGATTG CCGGTAAGCT CGGT---GAT GCACAAATTG GGCCTATTTA
CAGC------ ---TACTGGA TGGGTAAATT AGGT---GAT GCTCAGATAG GCCCTATCTA
CGTG------ ---CATCTGT TCGGTCGCCT TGGC---GAC GCGCAGGTCG GGCCCATCTA
CATG------ ---TACTGGC TGGGCAAGAT CGGC---GAC GCGCAGATTG GTCCGCTGTA
TGTC------ ---CATTGGC TGGGCCGGCT GGGG---GAT GCCCAGCTCG GGCCCATCTA
GATC------ ---CACCTGC TGGGTCGTCT GGGC---ATG GCGCAGATCG GGCCGATCTA
GTTC------ ---TATTGGG CCGGTAAACT AGGT---AAC GCCCAGATCG GGCCGATCTA
GGTC------ ---TACTGGT TTGGCAAGAT CGGT---AGC GCACAACTTG GACCCATCTA
GATT------ ---CCGCTCC TGGAAAACTT CGGCTTCGAT AGCCAGCTCG GCCCGTTCTA
CTCC------ ---TACTGGG CCGGCAAGAT CGGT---GAC GCGCAGATCG GTCCGATCTA
CTCC------ ---TACTGGG CTGGTAAGAT CGGC---GAC GCGCAGATTG GACCGCTTTA
TCCCTGGTTC TCATATTGGA TCGGCAAGAT TGGC---GAC GCCCAGATCG GACCGATCTA
TTCC------ ---TACTGGG CGGGCAAGAT CGGC---GAC GCTCAGATCG GTCCCATCTA
CAAC------ ---TACTGGC TGGGTAAAAT CGGC---GAT GCGCAGATCG GACCTTTCTA
TTCC------ ---TACTGGC TTGGGAAGAT CGGT---GAC GCACAGATCG GTCCGCTCTA
CAAT------ ---TACTGGA TCGGCAAGAT TGGC---GAT GCGCAGATTG GTCCGCTGTA
CAGC------ ---TACTTCA TGGGCCAGAT CGGC---AAT GCCCAGATCG GGCCGATCTA
CAGC------ ---TACTGGC TTGGTAAGAT CGGT---GAC GCTCAGGTAG GTCCTGTCTA
CGTA------ ---CTG--GC TGGGCAAGCT CGGT---GAT GCACAGGTCG GCCCGATCTA
CAGC------ ---TACCTGT TCGGGCTGAT CGGC---AAC AGCCAGGTCG GGCCGATCTA
TGTC------ ---TGGCTGC TGGGCAAGAT TGGT---GAC GCGCAGTTCG GGCCGATCCA
CAGC------ ---TACTGGG CCGGCAAGTT AGGG---GAC GCTCAAATTG GACCGATCTA
GAAC------ ---TACTGGC TCGGCAAGAT CGGT---GAC GCGCAGCTTG GCCCCATTTA
CATC------ ---CACCTGT TCGGCGTCCT GGGG---GAC GCGCAGGTAG GGCCGATCTA
CAAC------ ---TACTGGC TAGGAAAGGT GGGC---GAC GCCCAGGTCG GACCTTTCTA
CAAC------ ---TACTGGC TCGGAAAGAT CGGC---GAC GCCCAGGTTG GCCCGGTCTA

TCTCGGACCC ACGGGTGTAC TGTCG-ATAC TTTTCGGCTT CATCGCCATT GAAATCATCG
TCTGGGTTAT ACGGGCCTGT TCTCG-ATCC TCTTTGGTTT GATCGCAATC CTGATCATTG
CCTCGGCCCA ACCGGGGTAC TGTCA-CTGG TCTTTGGCAC CTTCGCCTTC CTGATCATTG
CCTCGGCACC TGGGGCGTCT TCTCA-CTGA TCTTCGGCTT CCTCGCCTTT GAAATCATCG
TCTCGGTCCC ACCGGTGTCT TGTCG-CTCC TGTTCGGATT CCTCGCCTTC GAAATCATCG
TCTGGGGGGA TTGGGGCTTG CTTCG-ATCG TCTGTGGCCT GGTTGCCTTC GAGATTATCG
CCTTGGTGGC CTGGGGCTTA TGTCC-CTGC TGACCGGCTT CATTGCCATC GAGATTATCG
CCTGGGTACC CTGGGCCTGG CATCG-ATCG TGTGCGGCCT TATCGCCTTT GAGATCATCG
CCTCGGCTCT CTTGGCCTGG CGTCC-ATTG TGTGCGGCTT TATCGCCTTT GAGATCATAG
CCTCGGCCCC ACCGGTGTGC TCTCG-CTCC TCTTCGGCTT CCTCGCCTTC GAGATTATCG
TTTAGGACCA TCAGGCTTTC TCGCC-TTCC TGTGCGGCTT CATAGCCTTT GAGATCATTG
CTTAGGTCCA CTGGGTGTAG CTGCC-CTAT TCACGGGTAC CATCGCCTTC CTAATCATCG
CCTCGGC-TG GTTCGGGCTG GCGTCGCTGA TCTGCGGCTT CATCGCCTTC GAGATCATCG
CCTGGGCTTC ACCGGTGTTG CATCA-CTGG TATGTGGTTT CATCGCCATC GAGATCATCG
CCTGGGC-TG GCTGGGGCTG TGCTCGCTGA TCTGCGGCTT CATTGCCATC GAGATCATCG
CCTGGGTCCG CTGGGCATCC TGTCG-ATCG TCTTCGGCAG CCTGGCGATC ATGATCATCG
CCTGGGCTGG ACCGGATTGG CATCC-ATCC TGTTTGGTTT GATGGCAATC CTGATCATCG
TCTAGGTTGG ACGGGATTGC TGTCC-ATCG TCTTTGGTCT GACCGCAATC CTGATCATTG
TCTCGGCTTT TGGAACGCAG TGGCT-TACA TCACCGGTGG TATCTTTACC TTTATCTGGC
CCTCGGCTTC ACCGGCACGC TGTCG-ATCA TCTTTGGCTT CATGGCCATC TTCATCATCG
CCTCGGTTTC ACTGGTACGC TTTCA-TTGA TCTTCGGCTT TATTGCGTTG GAGATCATTG
CTTTGGGTTT GCCGGTATTG CTTCG-TTGA TCTGTGGTTT CATTGCCATC GAGATCATCG
CCTCGGATTC ACCGGTGTTG CATCC-TTGC TCTTTGGCTT TATCGCCATT GAGATCATCG
TCTCGGCTTC GCCGGGGTGG CGTCC-CTCA TCTGCGGCTT CATCGCCATC GAGATCATCG
CCTTGGTTTC ACCGGGACGC TGTCT-CTGA TTTTCGGTTT CGTGGCCCTG TTCATCATCG
TCTTGGGGGT TGGGGCATCG CTTCC-CTGA TCGCTGGCTT CATCGCCATC GAGATCATGG
CCTCGGAACC CTCGGCATCG CCTCGATCGC GACGTT-CGT GATCGCGTTC GAGATCATCG
TCTCGGCTTC ACTGGTGTTG CCTCG-TTGT TGTGCGGCCT CGTAGCATTC GAGATCATTG
TTTGGGTTGG CTCGGCATCT TCTCG-CTGC TCTGCGGCTT CATCGCCTTC GAGATCATCG
CGGCGGC-TA TCTCGGGGCT TTGTCCTTCG CCTGCGGCCT GATCGCCTTC GAGATCATCG
CCTGGGCGTT GCCGGCACGG TTTCC-GCCG TGTGCTTCGT GATGGCGCTG CTGATCATCG
TCTCGGTCCT GTAGGTGTCG CCGCA-TTTT TCATGGGGAC GCTCGCCTTC CTCATTATCG
CCTGGGGGGT ACCGGGATCC TGTCG-ATCC TGTTCGGCTT CATCGCCATC GAGATCATCG
CCTGGGCGTC ACCGGCGTCG CGGCC-CTGA TCTGCGGCTT CATCGCGTTC GAGATCATCG
TCTCGGATTT CTCGGGCTGG CGTCC-ATCG CCTGTGGCAT CGTCGCAATC GAGATCATCG
TCTCGGATTT CTCGGATTGG CCTCC-ATCG CCTGCGGAAT CGTCGCGATC GAGATCATCG

GCCTCAACAT GTTGGCGTCG GTGAACTGGG ATCCGGTGCA GTTCATACGG CAGCTGTTCT
GTTTCAACTT TTGGGCCCAG GTGAACTGGG ATCCCGCGCA GTTTGTACGT CAACTGTTCT
GCCTCAATAT GTGGGCCTCA GTGAACTGGG ATCCCGTAGA GTTCGTGCGC CAGCTTCCCT
GCTTGAATAT GGCGGCCTCG GTGAACTGGG ATCCGATTGA GTTTATTCGC CAACTGCCAT
GTCTCAACAT GTGGGCCTCG GTCAACTGGG ACCCTATCGA GTTCATTCGA CAGCTACCTT
GTCTCAATAT GTGGGCTTCT GTAAACTGGG ACCCGGTTCA ATTTGTCCGG CAGCTGTTCT
GCTTCAACAT GCTCGCTTCG GTCAACTGGG ACGTAGTGGA GTTCATCCGC CAGTTGCCCT
GTCTCAACAT GTGGGCCTCG GTTAACTGGG ACCCGGTACA GTTTGTCAGG CAGTTGTTCT
GTCTCAATAT GTGGGCCTCA GTTAACTGGG ACCCCGTGCA GTTCGTCAAG CAACTTTTCT
GTCTCAATAT GTGGGCGTCG GTCAACTGGG ATCCTATCGA GTTTATTCGA CAGCTTCCCT
GTCTAAATAT GTGGGCATCA GTCAACTGGG ACCCCATCGA ATTCATTCGT CAATTACCCT
GACTCAACAT GTTTGCGTCC GTGAACTGGG ATCCCATTGA GTTTGTACGC CAGCTGTTCT
GCCTGAACAT GATGGCCTCG GTGAACTGGG ATCCGATCGA GTTCGTGCGC CAGCTGTTCT
GGCTGAACAT GGCCGCGCAA GTGGGCTGGA GCCCGATGGA ATTCGTGCGG CAACTGCCGT
GGCTCAACAT GCTGGCCTCG GTGAACTGGA ATCCGATCCA GTTCGTGCGG CAGCTGCCCT
GCTTCAACAT GCTGGCTTCG GTCGGCTGGA ACCCGATCGA GTTCTTCCGC CAGTTCTTCT
GTTTCAACTT CTTGGCCCAG GTCAACTGGG ACGTCATCCA GTTCTTCCGT CAGCTGTTCT
GTTTCAACTT CCTTGCGCAG GTGAACTACG ACGTCATCCA GTTCATCCGT CAGCTCTTCT
TGATGGTGAT GTTTGCTCAG GTGAATTACA ATCCGGTGGC CTTTGCCAAG TACTTTGTGG
GCTTCAACAT GCTGGCCTCG GTGGACTGGA ACATCATCCA GTTCGTCAAG CACTTCTTCT
GTCTTAACAT GCTGGCATCA GTCGATTGGA GTCCCATCGA ACTGGTTAAG AACTTGTTTT
GCTTCAATAT GCTGGCGTCG GTCGACTGGA GTCCAATTCA GTTCGTCAAG AACTTCTTCT
GCTTCAACAT GGCAGCTTCC GTGAACTGGA GCCCGATCGA GTTCGTCAAG AACTTCTTCT
GCTTCAATAT GCTGGCGTCG GTGAACTGGA GCCCGATCGA GTTCATCAAG AACTTCTTCT
GCTTCAATAT GTTGGCGTCG GTGGACTGGA ATGTCATTCA GTTCGTCAAG CATTTCTTCT
GGCTCAACAT GCTGGCCTCG GTCGACTGGA ACCCGATCTT GTTCGTCAAG AACTTTTTCT
GCCTCAACAT GCTGGCCTCG GTGAACTGGA ACCCGATCCG CTTCGTGCGC GATCTGCCGT
GTCTCAACAT GCTGGCGCAG GTCGATTGGA GCCCGATCGA GTTCCTGCGG CAGTTCTGCT
GGCTGAACAT GTTCGCCTCG GTGAACTGGG ATCCGATCCA GTTCGTCCGG CAGCTTCCGT
GCCTCAACAT GTGGGCCAGC GTGAGCTGGG ACCCGATCCA GTTCGTCCGC CAGCTCCCCT
GGATGAATTT CTCGGCGTCG GTGCACTACA ATCCGATCGA GTTCATTCGC CTGTTCCCGT
GCATGAACAT GTTTGCCTCA GTCAACTGGG ATCCAATCGA GTTCATTCGT CAACTGCCGT
GCCTGAACAT GTGGGCCTCG GTGAACTGGG ACCCGGTCGA GTTTATCCGG CTTCTGCCCT
GCCTCAACAT GTGGGCGTCG GTGAACTGGG ACATCGTGCA GTTCATCCGG CAACTGCCCT
GCCTGAATAT GCTGGCATCG GTGAACTGGA GCCCGATCGA GTTCGTCAGG CAACTCCCCT
GCCTCAATAT GATGGCCTCG GTGAACTGGA GCCCGATCGA ATTCGTCAGG CAGCTGCCCT

GGCTGGCGCT TGAGCCACCA CCGCCGGAGT ACGGTCT--- CAGCATTCCG CCGCTGCACG
ATCTGGGTCT GGAGCCGCCG CAGGCGGAGT ATGGTCT--- GGGCATTGCG CCGCTGGCTG
GGCTGGCACT TGAACCCCCG CCCCCTCAGT ATGGCTT--- GAGCGTGGCA CCACTAAAGG
GGCTGGCGCT TGAGCCACCT GCGCCCAAGT ACGGCTT--- GAGCATCCCT CCCCTGGCTG
GGCTGGCTCT TGAACCACCA CCCCCCGAGT ACGGACT--- GAGTATTCCA CCGCTGCACG
GGCTGGCGCT CGAGCCGCCA CCTCCACAGT ATGGTCT--- GAGCATTCCG CCCTTGAATG
GGCTCGCGCT CGAGCCGCCA CCCCCGTCCT ACGGACT--- GAGTATCCCG CCCCTCTATG
GGCTGGCCCT GGAGCCGCCA CCCCCGCAGT ACGGTTT--- GAGCCTGCCG CCTCTCAATG
GGCTGGCGTT GGAACCACCA CCGCCGCAGT ACGGCTT--- GAGTATTCCG CCTTTGAATG
GGCTGGCACT GGAACCACCG CCCCCTGAAT ATGGCCT--- CAGCATCCCT CCACTGCACG
GGCTCGCATT AGAGCCACCA CCCCCAGAGT ATGGCCT--- GGGTATTCCT CCGCTAAATG
GGCTCGCCCT CGAGCCGCCC GGCCCCCAAT ACGGCCT--- ATCCTTCCCA CCGTTGAATG
GGCTCGCGCT GGAGCCACCG GCGCCGCATT ACGGACT--- GTCGATACCC CCGCTGAACG
GGCTGGCGCT TGAGCCGCCG CCCGCNAAGT ACGGCTT--- GTCGTTTCCG CCGCTGGCGA
GGCTGGCGCT GGAGCCGCCG CCGCCGGCCA ACGGGCT--- GCATCTGCCG CCGCTCAACC
GGCTGGCGCT CGAGCCGCCG TCTCCGAAGT ACGGCCT--- GAAGCTGCCG CCGCTGAACG
GGCTGGGACT GGAGCCGCCT CAGGCTCAGT ACGGCCT--- GGGTATTCCT CCGCTGGCCG
GGCTGGGACT GGAACCGCCG CAGCCGGAAT ACGGTCT--- GGGGATTCCG CCCCTGCAGG
TCTTGCAAAT CGATCCGCCG TCATCACGCT ATGGCCT--- GAGCTTTCCG CCGCTGAATG
GGCTGGGTCT GGAACCGCCG GCGCCGCAGT ACGGCCT--- GACCATTCCG CCTCTGTCCG
GGCTGGCACT GGAGCCACCA GCACCGTCAT ACGGTTT--- GAGTATTCCG CCGCTATCAG
GGCTGGCGCT TGAGCCGCCA CCGCCAGCCT ACGGGCT--- GAGCATCCCC CCATTGGGTG
GGTTGGCGCT CGAGCCGCCG CCACCCTCGT ACGGCCT--- CAGTATCCCT CCTTTGGGTG
GGCTCGCGCT CGAGCCGCCA CCGCCCGCCT ATGGGCT--- GAGCATTCCG CCGCTCGGCG
GGCTTGCGCT GGAGCCACCT GCTCCTCAGT ATGGTCT--- GAGCATTCCG CCTCTCTCTG
GGTTGGCTCT GGAGCCACCA CCGCCCGCTT ATGGCCT--- AAGCTTCCCA CCGCTTGCTG
GGCTTGCGCT CGAACCGCCG GCACCTTCCT ACGGGCT--- GCGCCTGCCG CCGCTGCAGC
GGCTGGCGCT AGAGCCGCCG AAGCCGGAAT ACGGCCT--- CTCGATCCCG CCGTTGAAGG
GGCTGGCTCT CGAGCCGCCG CCGCCCGCCT ACGGCCT--- CAAGATCCCG CCGCTCAACG
GGCTCGCACT CGAGCCGCCG CTGCCCAAAT ACGGGCTCAA GGTGCTGCCG CCGCTCAACG
GGCTGGCCCC TGAGCCCCCC GCGCCGCATT ACGTTAT--- TTTGGCTCCG CCGATGAACG
GGCTGGCATT GGAGCCCCCC GGTCCGCAGT ATGGACT--- CTCTTTCCCA CCACTTAATG
GGCTGGCGCT CGAGCCGCCG CCCCCGGAGT ACGGCCT--- CAGCATTCCG CCGCTGGCCG
GGCTGGCGCT GGAGCCGCCG GCCCCGTCCT ACGGCCT--- GCACCTGCCG CCGCTGGCCC
GGCTGTCGCT GGAGCCGCCA AAGCCCGAAT ACGGCAT--- CAGTTTTCCG CCATTGCAGG
GGCTTTCGCT GGAGCCGCCA AAGCCCGAAT ACGGCAT--- CAGCTTTCCG CCCTTGCAGG

ATGGTGGCTG GTGGCTGATG GCGGGCTTCT TCCTGACGGC ATCGATCCTG CTCTGGTGGG
AAGGTGGCTG GTGGCAGATG GCAGGATTCT TCCTCACGGC TTCGATCCTG CTGTGGTGGG
ATGGTGGCTG GTGGTTGATC GCAGGCGCCT TCCTCACCAT TTCGATCCTG TTGTGGTGGA
AAGGTGGCTG GTGGATATTG GCGGGATTCT TCCTGACCGC ATCGATCTTC CTGTGGTGGT
ATGGTGGCTG GTGGCTAATG GCAGGCTTCT TTTTGACGGC CTCGATACTG CTCTGGTGGT
ACGGGGGTTG GTGGCTGATT GCCGGTTTCT TCCTCACGAC GTCGATTCTG TTGTGGTGGC
ACGGTGGCTG GTGGCTCATG GCCGGCTTCT TCCTGACCCT GTCGATCTTT CTCTGGCTGG
ATGGCGGCTG GTGGTTGATC GCAGGCTTCT TCTTGACCTT ATCGATCTTC CTCTGGTGGG
ATGGTGGATG GTGGCTCATA GCGGGCTTCT TCCTCACGCT GTCGATCATG CTCTGGTGGT
ATGGTGGCTG GTGGTTAATG GCTGGCTTCT TCCTTACCGC CTCAATTCTC TTGTGGTGGT
ATGGTGGCTG GTGGTTGATG GCCGGATTTT TCCTGACCGC GTCGATATTA CTGTGGTGGT
ATGGTGGCTG GTGGCTGATT GCCGGTGCGT TCCTAACACT GTCCATTATG TTGTGGTGGT
AAGGCGGATG GTGGCTGATG GCGGGCTTCT TCCTCACCAC CTCCATCCTG CTCTGGTGGG
AAGGTGGCTG GTGGCTGATG GCGGGNTTCT TCCTGACGCT GTCGATCCTG CTCTTCTGGG
AGGGCGGATG GTGGCTGCTG GCGGGGCTGT TCCTCACCAC CTCCATCCTG CTGTGGTGGG
ACGGTGGCTG GTGGCTGATG GCAGGTCTGT TCCTGACGAT CTCGATCCTG CTGTGGTGGG
AGGGCGGTTG GTGGTTGATG GCAGGTTTCT TCCTGACCAC TTCCATCCTG CTGTGGTGGG
AAGGCGGCTG GTGGCTCATG GCCGGCTTCT TCCTGACGAC CTCCCTGCTG CTCTGGTGGG
AGGGTGGATG GTGGCTCATC GCGACCTTCT TCCTGACGGT CTCGATCTTC GCGTGGTATA
AGGGTGGCTG GTGGCTGATG GCGGGATTCT TCCTGACCAT GTCGATCCTG CTGTGGTGGG
AAGGTGGTTG GTGGATCATG GCCGGAGTAT TTTTAACTGC CTCAATCATT TTGTGGTGGG
ATGGTGGCTG GTGGCTGATG GCAGGGTTCT TCCTGACGGC CTCGATCATC CTCTGGTGGA
ATGGTGGCTG GTGGTTGATC GCCGGGTTCT TTCTGACCAC GTCGATCATC CTTTGGTGGA
ATGGTGGCTG GTGGCTGATG GCCGGGTTCT TCCTGACCGC GTCCATCATC CTGTGGTGGA
AGGGCGGTTG GTGGTTGATG GCTGGGTTCT TCCTGACCAT GGCTATCATT CTTTGGTGGG
AAGGCGGCTG GTGGCTCATC GCCGGGTTCT TTTTGACCCT CTCCATCCTG CTGTGGTGGG
ATGGCGGCTG GTGGCTGATG GCCGGGTTTT TCCTGACCAC CTCACTTATT CTCTGGTGGG
AAGGCGGCTG GTGGCTGATG ACCGGCTTCT TCCTGACCGT GTCCATCGCG CTGTGGTGGG
ACGACGGCTG GTGGCTAATG GCGGGGTTCT TCCTGACGCT CTCGATCCTC CTCTGGTGGG
AGGGCGGCTG GTGGCTGATC GCCGGCTTCT TCCTCACCGC CTCGATCCTG CTGTGGTGGG
AAGGCGGCTG GTGGCAGATG GCCGGCTTCT TCCTGACCAT GTCGCTGCTG ATCTGGTGGT
ACGGTGGATG GTGGCTAATT GCCGGCGCAT TCCTAACCAT GTCGATCATG CTGTGGTGGT
AAGGGGGCTG GTGGCTCATG GCCGGTTTTT TCCTGACCGC GTCGATTCTG CTCTGGTGGG
AAGGCGGCTG GTGGCTGATG GCCGGCTTCT TCCTGACGGC GGCCATCGGG CTGTGGTGGC
AAGGAGGATG GTGGCTGATG GCCGGCTTTT TCCTCACTAC CTCGATCCTG TTGTGGTGGG
AAGGCGGCTG GTGGTTGATG GCCGGCTTCT TCCTCACCAC CTCGATCCTG TTGTGGTGGG

TGAGAACCTA CAATCTGGCT CGCAAGAACG GCATGGGCAC GCACATTGCC TGGGCCTTCG
TACGTGTCTA TCGTCGGGCA CGGGCGCTGA ACCTGGGCAC GCATGTGGCC TGGGCGTTCG
TTCGCACCTT CAACATTTCG CGAAGATTGG GCATGAGCAA CTACCTCGCT TGGGCCTTTG
ACCGCACGTT CCAGTTATCG CGCCGGTTAG GTATGAGTAA CTACCTCGCC TGGGCGTTCG
GGCGAACCTT CAAGCGCTCC AGAGCCCTCG GTATGGGTAA TCACCTGGCC TGGGCCTTTG
TGAGGACCTA TCGACGCGCG AAAGCGCTCG GTATGGGGCA GCATATGACC TGGGCCTTTG
GCAGGACCTA CAAGCGCGCC AAAGCGCTTG GCATGGGACA GCATCTGACC TGGGCTTTTG
CGAGAACCTA CCGACGCTCC AAGGCTTTGG GTATGGGGCA GCATCTTACC TGGGCTTTTG
TGAGAACCTA TCGGCGTGCC AAGGCGCTGG GTATGGGGCA GCATTTAACC TGGGCTTTTG
GGCGAACCTT CCAGCGCTCC AGAGCGCTCG GTATGGGTAA CCACCTGGCC TGGGCCTTCG
GGAGAACATT TACCATCTCC AGAAACCTAG GCATGAGCAA CTATCTTGCT TGGGCATTTG
GGCGCACATT TGCTCTTGGC AATAACTATG GCATGGGCAA TCAAATGGCC TGGGCATTCG
TGCGCATGTA CCGCAGGGCA CGCGCGCTCG GCATGGGTAC CCACGTGGCC TGGGCCTTCG
TGCGCACCTA TCGCCGCGCC GTTGCGCTCG GCATGGGCAC GCACGTCGCC TGGGCGTTTG
TGCGCATGTA CCGCCGCGCC CGCAAGCTGG GCATGGGCAC GCATGTGGCC TGGGCCTTTG
TCCGCATGTA CACCCGCGCT CGCGCTCTGG GCATGGGCAC GCACGTGGCC TGGGCGTTCG
TGCGGATGTA TCGTCGTGCG CGTGCGCTGA ACATGGGTAC CCATGTGGCG TGGGCCTTTG
TACGCATGTA CCGCCGGGCT CGGGCCCTGG AACTGGGCAC CCATGTGGCT TGGGCATTCG
TGCACATCTA TACCCGCGCC AAGGCGCTCG GGATTAAGCC CTACCTGGCT TACGGCTTCA
TGCGCACCTA CAAGCGCGCT GAAGCCCTGG GGATGAGCCA GCATCTGTCC TGGGCCTTCG
TGCGCACCTA TAAACGTGCC GCTGCACTTG GAATGAGTCA GCATCTGTCT TGGGCATTTG
TTCGGACCTA CCAGCGCGCG ATCGCACTCG GCACCGGCAC CCATGTCGCA TGGGCGTTTG
TCCGGACCTA TAAGCGTGCT GCGGATCTGG GTTTGAGTCA GTGGCTGTCG TGGGCGTTTG
TTCGCACCTA CCAGCGCGCC ATCGCGCTCG GCACCGGCAC GCACGTGGCA TGGGCCTTCG
TTCGTACCTA CAAGCGCGCT GAGGCGCTCG GGATGAATCA GCACCTGTCT TGGGCGTTCG
TCCGGGTCTA CAAGCGCGCG GTCGATCTCG GCATGAGCAC CCATCTCGCG TGGGCCTTCG
CGCGCATCTA TCGCCGCTCG CGCCAGCTTG GCATCGGCAC GCATACTGCC TGGGCGTTCG
TTCGGACCTA TCGCCGCTCG CGGGCGCTCG GGATGGGTAC TCACGTGTCG TGGGCGTTCG
TGCGGGTCTA TCAACGCGCG CGCGTTCTCG GGATGGGAAC CCATCTCGCC TGGGCGTTCG
TGCGGATGTA CCGCCGCGCC CGGGCGCTCG GCATGGGCAC GCACGTGCCC TGGGCCTTCG
GGCATGTGTA CAACCGGGCC CGCGCGCTGG GCCTGGGCAC GCACATGGCG TGGGCCTTCG
ACCGAACCTT CGCACTTGCA CAGAACCTTG GCATGGGTAA TCACATGGCA TGGGCATTTG
TGCGCACTTA TAACCTGGCG CGGCGTAACG GCATGGGCAC ACACCTGGCG TGGGCCTTCA
TGCGCATCTA CCAGCGCGCG AAAAGCCTGG GCATGGGCAA CCACACCGCC TACGCCTTCG
CGCGCACCTA CCGTCGGGCA CGTGCGCTCG GCATGGGCAC TCATGTCGCC TGGGCTTTCG
GACGCACGTA TCGGCGGGCG CGGGCGCTCG GCATGGGCAC GCACGTGTCG TGGGCCTTCG

CAGGTGCCAT CTGGCTCTAT CTGGTACTGG GCTTCATCCG GCCGGTGCTG ATGGGTAGCT
CGGCGGCGAT CTTCCTGTAT CTGTCCCTGG GCTTCTTCCG TCCGCTGTTG ATGGGTGACT
CTTCCGCGAT CTGGCTTTAC CTCGTGCTGG GCTTCTTCCG CCCGGTGCTG ATGGGCAACT
GTGCAGCAAT CTGGTTGTAC ATGGTGTTGG GCTTCTTCCG CCCTGTCCTT ATGGGCAGCT
CCGGCGCCAT CTGGCTGTAC CTGGTGCTCG GTTTCATTCG ACCCGTACTG ATGGGCAGCT
GCGGCGCGAT CTGGCTGTAT CTGGTGCTTG GTTTCATTCG CCCGCTGTTG ATGGGTAGCT
CGGCCGCGAT CTGGCTCTAC CTGGTTCTGG GCTTCATCCG CCCGGTGCTC ATGGGCAGCT
CAGGTGCAAT CTGGCTCTAT CTGGTGCTCG GATTCATCCG CCCGGTACTC ATGGGTAGCT
CCGGTGCGAT CTGGCTCTAT CTGGTACTGG GTTTTATCCG CCCTTTATTG ATGGGAAGTT
CAGGTGCTAT CTGGCTCTAC CTGGTACTCG GTTTCATCCG ACCGGTATTG ATGGGAAGCT
CTGCGGCTAT TTGGTTATAC CTGGTACTCG GTTTTATCCG ACCCATCCTC ATGGGTAGCT
CAGCTGCAAT CTGGCTCTAT CTGGTACTTG GCTTTATTCG CCCTGTACTC ATGGGAAGCT
CGGCCGCGAT CTGGCTCTAC CTGGTGCTCG GCTTCATCCG CCCGGTGCTG ATGGGGTCGT
CCTCGGCGAT CTGGCTGTAC CTGGTGCTCG GTTTCATCCG CCCGGTGATG ATGGGCAGCT
CCGCGGCCAT CTGGCTCTAC CTGGTGCTGG GCATCATCCG GCCGGTGCTG ATGGGCAGCT
CCGCCGCGAT CTGGCTGTAT CTGGTGCTGG GCTTCATCCG CCCGGTGCTG ATGGGCAGCT
CCGCGGCAAT CTTCCTGTAT CTGAGCCTTG GCTTCTTCCG TCCGATCCTG ATGGGTGACT
CCTCCGCCAT CTTCCTGTTC CTCTGCCTGG GCTTCTTCCG CCCGCTGCTC ATGGGGGACT
CCGGTGCGAT TGCGCTCTAC CTGGTGATCT ATATCATTCG TCCGGTGTGG ATGGGTGATT
CGGCCGCGAT CTTCTTCTAT CTGAGCCTGG GCTTCATCCG CCCGGTGATG ATGGGGAGCT
CCGCAGCAAT CTTTTTCTAT CTGAGCTTGG GTTTCATTCG CCCAGTGATG ATGGGAAGTT
CTGCAGCGAT CTTCTTCTAC CTGACGTTGG GCTTCATTCG GCCCGTGCTG ATGGGTAGCT
CAGCGGCGAT CTTCTTCTAT CTGAGCTTGG GCTTCATTCG CCCGGTGTTG ATGGGAAGCT
CGGCGGCGAT CTTCTTCTAC CTGACGCTCG GCCTGATCCG GCCGGTGCTG ATGGGAAGCT
CTTCGGCGAT CTTCTTCTAT CTGGTTCTGG GCTTCATTCG CCCGGTGATG ATGGGAAGCT
CGGCCGCCAT CTTTTTCTAC CTCACGCTTG GGTTTATCCG CCCGATTCTC ATGGGTAGTT
CCTCCGCGAT CTGGCTCTAT CTGGTGCTCG GCTTCATCCG CCCGCTGCTG ATGGGCAGCT
CTTCCGCGAT CCTGCTGTAC TTTTCGATCG GCTTCATCCA GCCCGTTCTG ATGGGCTCCT
CGTCGGCGAT CTTCCTGTAC CTGTCGCTCG GCTTCTTCCG TCCGATCCTG ATGGGAAGCT
CCTCGGCGAT CTGGCTCTAC CTTGTGCTCG GCTTCATCCG CCCGCTTCTG ATGGGCTCGT
CCTCCGCCAT CTTCCTGTTC CTGACCCTGG GCTTCATCCG TCCGTTGCTG CTTGGCAACT
CAGCGGCAAT TTGGCTTTAT TTAGTACTCG GCTTTATACG CCCGATCCTG ATGGGCAGCT
TGGCTGCCAT CTGGCTTTAC CTGGTACTCG GTCTTATCCG GCCGGTGCTT ATGGGGTCCT
GTGCCGCCAT CTGGCTGTAC CTGGTGCTGG GCTTCATCCG CCCGATCCTG GTCGGGTCCT
CTTCTGCGAT CTGGCTCTAT CTCGTGCTCG GCTTCATCCG TCCGTTGCTG ATGGGACATT
CTGCGGCGAT CTGGCTCTAT CTTGTGCTTG GCTTCATCCG GCCCCTGCTG ATGGGACACT

GGAGTGAGGC AGTGCCCTTT GGCATCTTCC CGCACCTGGA CTGGACTGCA GCATTCTCAA
GGTCCGAAGC GGTTCCGTTC GGCATTTTCC CTCACCTGGA CTGGACGACG GCCTTCTCCC
GGAGCGAAGC CGTACCCTTT GGCATCTTCC CGCACCTCGA CTGGACCGCC GCATTCTCGC
GGGCAGAGGC TGTGCCCTTT GGGATCTTCC CGCACCTCGA CTGGACCGCC GCATTCTCAT
GGAGTGAAGC AGTGCCTTTC GGGATCTTTC CCCACCTCGA CTGGACAGCG GCGTTCTCGC
GGAGTGAAGC GGTTCCCTTC GGGATCTTCC CGCACCTTGA TTGGACGGCG GCTTTCTCTC
GGAGCGAGGC GGTGCCCTTC GGCATCTTCC CGCACCTGGA CTGGACGGCG GCTTTCTCCC
GGAGTGAGGC GGTGCCCTTT GGCATCTTCC CCCATCTGGA CTGGACCGCT GCTTTTTCCC
GGAGTGAGGC GGTACCCTTC GGGATCTTCC CGCATCTTGA TTGGACGGCG GCATTTTCTC
GGAGTGAAGC GGTTCCGTTT GGGATATTCC CGCATCTCGA CTGGACAGCA GCGTTCTCGC
GGAGCGAGGC TGTACCCTTT GGCATCTTCC CGCACTTAGA CTGGACCGCT GCTTTCTCGA
GGTCAGAAGC GGTGCCGTTC GGGATCTTCC CACACCTTGA CTGGACGGCA GCCTTCTCGC
GGTCGGAAGC GGTGCCCTTC GGCATCTTCC CGCACCTGGA CTGGACCGCC GCGTTCTCGA
GGTCCGAAGC CGTACCGTTC GGCATCTTCG CCCACCTCGA CTGGACGGCG GCGTTCTCGA
TCGGCGAGGC CGTGCCCTTT GGCATTTTCC CGCATCTGGA CTGGACGGCC GCCTTCTCCC
GGTCGGAGGC CGTGCCGTTC GGCATCTTCC CCCACCTGGA CTGGACCGCC GCGTTCTCGC
GGTCCGAAGC AGTGCCGTTC GGTATCTTCC CGCATCTTGA CTGGACCACG GCATTCTCTC
GGTCCGAGGC GGTGCCGTTC GGTATCTTCC CGCACCTGGA CTGGACCACG GCGTTCTCCC
GGTCGGAAGC GCCGGCCCAC GGCATCAAAG CGCTGCTCGA CTGGACGAAT AATGTGAGCG
GGGCGGAAGC CGTGCCCTTC GGCATCTTCC CGCACCTGGA CTGGACGGCG GCTTTCTCGA
GGGCTGAAGC AGTACCTTTC GGCATTTTCC CGCATCTCGA TTGGACCGCA GCGTTTTCAA
GGGGTGAGGC GGTGCCATTT GGGATCTTCC CGCATCTCGA CTGGACAGCG GCGATCTCGA
GGGCCGAGGC GGTGCCTTTC GGTATCTTCC CTCACCTTGA TTGGACGGCG GCCTTCTCGA
GGGGTGAGGC AGTGCCGTTC GGGATCTTCC CGCACCTGGA CTGGACCGCG GCGATCTCGA
GGGCAGAGGC CGTGCCTTTC GGCATCTTCC CGCACCTTGA CTGGACGGCT GCCTTCTCGA
GGGGTGAGGC ACCGCCTTTC GGCATCTTCC CGCATCTTGA CTGGACGGCT GCTATTTCGA
GGGGTGAGGC ACCGCCGTTC GGCATCTTTC CGCACCTGGA CTGGACGGTT TCGTTCTCGC
TCAGTGAAGC TCCTCCGTTC GGCATCTTCC CGCATCTCGA CTGGACCAAC AACTTCTCGA
GGGCGGAGGC CGTTCCGTTC GGGATCTTCC CGCATCTCGA CTGGACGGCG GCGTTCTCGA
GGAGCGAGGC GGTGCCCTTC GGCATCTTCC CCCACCTCGA TTGGACGGCC GCGTTCTCGC
GGAGCGAGGC GGTGCC-CTC GGTATTTTCG CTCACCTCGA CTGGACCGCT GCCTACTCGA
GGGCCGAGGC CGTTCCATTC GGCATCTTCC CTCACCTCGA CTGGACCGCC GCCTTCTCGT
GGTCTGAAGC GGTTCCCTTC GGGATCTTTC CGCACCTCGA CTGGACCGCG GCCTTCTCGA
GGTCGGAGGC GGTGCCGTTC GGCATCTTCC CGCACCTG-A CNGACCGCGC TCA???????
TCAGCGAGGC CGTCCCGTTC GGGATATTCC CGCATCTCGA C????????? ??????????
TCAGCGAAGC CGTTCCCTTC GGGATATTCC CGCATCTCGA CTGGACCAAC AATTTCTCGA

TCCGCTACGG CAACCTGTTC TACAACCCGT TCCACATGCT CTCGATTGCC TTCCTGTATG
TGAAGTACGG CAACCTGTAC TACAACCCGT TCCACATGCT CTCCATTGCC TTCCTGTATG
TGCGTTACGG CAACCTGTTC TACAACCCGT TCCACATGCT CTCAATCGCC TTCCTGTACG
TGCGCTACGG CAACCTGTTC TACAACCCGT TCCATATGCT GTCGATCGTG TTCCTCTATG
TACGTTACGG AAACCTGTTC TACAACCCGT TCCATATGTT GTCGATCGCT TTCCTGTACG
TGCGCTATGG CAATCTTTTC TACAACCCGT TCCACATGCT GTCGATTGCT TTCCTCTACG
TGCGCTACGG CAACCTCTTC TATAACCCGT TCCACATGCT CTCGATCGCC TTCCTCTACG
TGCGCTACGG CAATCTCTTC TATAACCCGT TCCATATGCT GTCCATTGCC TTCCTGTACG
TGCGCTACGG CAATCTCTTT TATAACCCAT TCCACATGCT GTCCATTGTG TTCCTTTATG
TGCGCTACGG GAACCTCTTC TACAACCCCT TCCATATGCT GTCGATCGCC TTCCTTTACG
TGCGCTACGG CAACTTGTTC TACAACCCCT TCCACATGCT TTCAATCGCT TTCCTTTACG
TGCGATACGG AAACTTGTTC TACAACCCCT TCCACATGTG GAGCATTTTC TTCCTATACG
TCCGCTACGG CAACCTGTTC TACAACCCCT TCCACATGCT GTCGATCGCC TTCCTCTACG
TCCGTTACGG CAACCTGTAC TACGATCCCT TCCACATGCT CTCCATCGCT TTCATGTATG
TGCGCTATGG GAATCTGTTC TACAACCCGT TCCACATGCT CAGCATCGTG TTCCTGTATG
TGCGCTACGG CAACCTGTTC TACAACCCGT TCCACGCGCT CTCGATCGCC TTCCTGTACG
TGAAGTACGG CAACCTGTAC TACAACCCGT TCCACATGCT CTGCATTGCC TTCCTGTATG
TGAAGTACGG CAACCTGTAC TACAACCCGT TCCACATGCT GTCCATCGCC TTCCTGTATG
TGCGTTACGG CAATTTCTAC TACAATCCGT TCCACATGCT CTCGATCTTC TTCTTGCTCG
TCCGGTACGG CAACCTGTAC TACAACCCGT TCCACATGCT CTCGATCGCC TTCCTGTATG
TTCGTTACGG AAACCTTTAT TACAATCCAT TCCACATGCT TTCGATTGCC TTCCTATACG
TTCGCTATGG CAACTTCTAC TACAACCCGT TCCATGCCCT GTCGATTGCC TTCCTCTATG
TTCGGTACGG GAACCTCTAT TACAACCCGT TCCACATGCT CTCGATCGCC TTCCTGTATG
TCCGCTACGG CAACTTCTAT TACAACCCGT TCCATGCACT GTCCATCGTG TTCCTGTATG
TCCGTTACGG CAACCTGTAC TACAACCCGT TCCACATGCT GTCGATCGCC TTCCTGTACG
TCCGCTATGG GAATTTCTAC TATAATCCCT TCCATGCGTT GTCGATTGCC TTCCTGTACG
TTCGTTATGG AAATTTGTAC TACGACCCGT TCCATATGCT CTCGATCGTG TTTCTGTACG
TCAAGTACGG CAATCTCTAC TACAACCCCT TCCACTGTCT CTCGATCGCC TTCCTGTATG
TCCGCTACGG CAATCTGTTC TACAACCCCT TCCACATGCT CTCGATCGCG TTCCTGTATG
TGCGCTACGG CAACCTGTTC TACAACCCGT TCCACATGCT CTCGATCGTC TTCCTCTATG
TGCGGTACGG CAACCTGTAC TACAACCCGT ACCACATGCT TTCCATTGCG TACCTGTACG
TGCGCTACGG CAACCTCTTC TACAACCCCT TCCACATGTG GAGCATCTTC TTCCTCTACG
TCCGCTACGG CAACCTGTTC TACAACCCCT TCCACATGCT GTCGATTGCC TTCCTCTACG
?????????? ?????????? ?????????? ?????????? ?????????? ??????????
?????????? ?????????? ?????????? ?????????? ?????????? ??????????
TCACGCACGG TAACCTTTTC TACAATCCGT TTCACATGCT CTCGATCGCG TTCCTATATG

GCTCGACTCT GCTCTTCGCG ATGCACGGTG CGACTATT-C TGGCAACGAG CCGCTACGGT
GCTCGGCGCT GCTGTTTGCC ATGCATGGTG CAACGGTT-C TGGCAGTGGG CCGGTACGGC
GCTCAGCTGT GCTGTTCGCG ATGCACGGCG CCACCATT-C TCGCAGTCAG CCGCTTTGGC
GCTTTGCGAT TCTGTTTGCG ATGCACGGTG CAACCATT-C TTGCAACTAC CCGCTACGGC
GCTCGACCCT GCTGTTCGCC ATGCACGCCG GGACCATT-C TTGCCACCAG CCGGTTTGGC
GTTCGGTGCT GCTGTTTGCC ATGCACGGGG CGACCATT-C TCGCGGTAAC CCGCTACGGC
GTTCGGCGCT TCTCTGGGCC ATGCACGGCG CCACGATC-C TGGCCGTCAG CCGCTACGGT
GCTCCACCCT GCTGTTCGCC ATGCACGGTG CCACCATC-C TGGCGGTAAC GCGCTACGGC
GATCAACCCT GCTGTTTGCC ATGCACGGAG CAACGATT-C TTGCCGTGAC ACGCTATGGC
GTTCGACCCT GCTCTTCGCG ATGCACGCAG GCACGATT-C TCGCCACCAG CCGCTTTGGT
GGTCAGCTAT TTTGTTCGCC ATGCACGGGG CAACCATT-T TGGCGGTGAG TCGTTATGGC
GATCAGCGGT TCTGTTCGCC ATGCACGGTG CAACCATT-T TGGCAACCAG CCGATATGGC
GCTCGACCCT GCTGTTCGCG ATGCACGGCG CCACCATC-C TTGCGGTCAG CCGCTTCGGT
GCGCGACACT GCTCTTCGCA ATGCACGGTG CGACGGTT-C TCGCGGTCTC NCGTCTCGGC
GGAGCACCCT GCTGTTTGCG ATGCACGGGG CGACCATC-C TGGCGGTGAG CCGCTTCGGC
GCGCGACGCT GCTGTTCGCG ATGCACGGTG CGACGATC-C TGGCCGTCAG CCGCTTCGGT
GTTCTGCTGT TCTGTTTGCC ATGCATGGTG CAACGGTG-C TGGCTGTGGG TCGTTATGGC
GATCGGCCCT GCTGTTTGCC ATGCATGGTG CGACGGTG-C TGGCAGTGGG CCGCTACGGT
GATCAACGTT GTTGCTGGCG ATGCACGCCG GTACCATT-T GGGCACTCGA AAAGTACGCT
GCTCGGCCCT GCTGTTCGCC ATGCACGGTG CGACCATC-C TGGCGGTGAG CCGCTTCGGT
GTTCTGCACT GTTATTTGCA ATGCACGGTG CAACCATT-T TAGCGGTTAG TCGGTTTGGT
GCTCCGCGGT GCTCTTCGCC ATGCACGGTG GCACGATC-T TGGGTGTCTC TCGCTACGGC
GCTCGGCCCT GCTGTTTGCC ATGCACGGTG CGACCATC-C TCGCCGTCAG CCGGTTCGGT
GCTCGGCCGT GCTGTTCGCG ATGCACGGTG GCACCATT-C TGGCCGTGTC CCGCTACGGC
GTTCGGCTTT GCTGTTCGCC ATGCACGGCG CGACGATC-C TGTCTGTGAG CCGCTTTGGT
GCTCCGCGGT GCTCTTCGCC ATGCACGGCG GCACCATC-C TGGCTGTTTC GCGCTACGGC
GTTCGGTCCT GCTGTTTGCG ATGCACGGTG CGACCATT-C TGGCGGTGAG CCGGTTCGGC
GCTCGGCACT GCTGTTCGCC ATGCACGGTG CGACCATC-C TCGCTGTGAG CCGCTACGGC
GCTCGGCGGT GCTCTTCGCG ATGCACGGCG CGACCATC-C TGGCCGTGAG TCTCTTCGGG
GGTCGACGCT GCTCTTCGCC ATGCACGGGG GCACGATC-C TCGCCACCAG CCGCTACGGC
GCTCCGCCGT CCTGTTCGCG ATGCACGGCG CCACCATTAC TGGCTGTCAG CCACCTGGGC
GATCGGCAGT ACTGTTTGCA ATGCACGGCG CCACCATT-T TAGCGACCAG TCGCTATGGG
GCTCGACGCT GCTGTTCGCG ATGCATGGCG CCACCATT-C TCGCGACCAG TCGCTACGGT
?????????? ?????????? ?????????? ?????????? ?????????? ??????????
?????????? ?????????? ?????????? ?????????? ?????????? ??????????
GCTCGGCGCT GCTGTTCGCC ATGCACGGTG CGACGATC-C TGGCGGTCAG CCGCTACGGC

GGTGACCG?? ?????????? ?????????? ?????????? ?????????? ??????????
GGTGAGCGCG AGATCGATCA AATCACTGA- CCGCGGTACA G????????? ??????????
GGTGACAGAG AGATCGACCA GATCACTGA- CATTGGTACC GCGGGTGAG- CGCTCCATGC
GGCGATCGAG AAATCGACCA GATCACTGA- TCTCGGTACT GCGGGTGAA- AGGGGCGGCT
GGCGATCGGG AAATTGACCA GATCACCGA- TCGCGGTACG GCAAGCGAG- CGCGCGGCCC
GGAGACCGGG AAATCGATCA GATTACTGA- TCGGGGAACG GCTTCTGAG- CGCGCCGCC?
GGTGACCGCG AGATCGACCA GATCACGGA- CCGGGGTACG GCTTCGGAG- CGTGCGGCTA
GGCGATCGCG AGATTGATCA GATTACCGA- TCGAGGCACG GCATCGGAG- CGCGCAGCAC
GGTGATCGCG AGATCGACCA GATCACGGA- TCGTGGAACA GCCTCCGAG- CGGGCAGCAT
GGTGACCGGG AGATCGATCA GATTACTGA- CCGGGGTACC GCGAGCGAA- CGTGCCGCCC
GGCGATCGCG AGATCGACCA GGTTACCGA- TATCGGCACC GCGGGCGAA- CGGTCGATGC
GCTGATCGTG AGATCGATCA GATCACTGA- CCGAGGAACG GCTGCTGAG- CGTGGCGCTC
GGCGAGCGCG AGATCGAACA GATCGTCGA- TCGCGGGACC GCGTCCGAG- CGCGCCGCGC
GGCGAACGCG AACTCGAGCA GATCACCGA- CCGCGGCACC GCCTCGGAAT CGTGTGC-GC
GGCGAGCGGG AGATCGAGCA GATCACCGA- CCGCGGCACC GCCAGCGAG- CGCGCGGCAC
GGCGAGCGTG AACTGGAGCA GATCGCCGA- CCGCGGCACC GCCTCGGAA- CGCGCCCAGC
GGTGAGCGCG AACTTGAGCA GATCACCGA- CCG??????? ?????????? ??????????
GGTGAGCGCG AGATCGAGCA GATCACG??? ?????????? ?????????? ??????????
GCCCA-CGAG GAATGGAATG AGATTCAGGC TCCCGGTACC GGTACCGAG- CGTGCTCAGC
GGCGACCGCG AGATCGATCA GATCACCGA- TTCGTGTACG GCGGCT???? ??????????
GGTGATCGTG AGATCGACCA GATTCTTG?? ?????????? ?????????? ??????????
GGCGACCGTG AGATCGATCA GATCACCA?? ?????????? ?????????? ??????????
GGCGACCGCG AGATCGACCA GATCACCGA- TCGCGGTAC? ?????????? ??????????
GGTGACCGTG AGATCGAACA GATCACCGA- CCGCGGTA?? ?????????? ??????????
GGCGACCGTG AGATCGATCA GATCGTCGA- TCGTGGTA?? ?????????? ??????????
GGTGATCGCG AGATCGATCA GATTACCGA- TCGCGG???? ?????????? ??????????
GGTGAACGTG AAGTGGAACA GACGGTCGA- TCGTGGCACC GCCTCGGAG- CGCGCCGCTC
GGCGAGCGCG AAATCGAGCA GATGCTGGA- CCGCGGTACC GCACTTGAA- CGCGCTGCTC
GGTGAGCGGG AGGTCGAGCA GATCGTCGA- TCACGGCACC GCG??????? ??????????
GCTGAGCGCG AGATCGACCA GATCGTGGA- CCGCGGCACC GCCACCGAG- CGCGCCGCCC
GGCGACCGCG AAGTGGAGCA GATGCACGAG CCGCGGCACC TCTGCCAGCC ??????????
GCTGACCGCG AGATCGATCA AATTACAGA- CCGCGGTACT GGCGCAGAA- CGAGGCGCGT
GGTGACCGGG AGATTGACCA GATTACCTA- CCGCGGCACT GCAGCCGAG- CGGGCCCAGC
?????????? ?????????? ?????????? ?????????? ?????????? ??????????
?????????? ?????????? ?????????? ?????????? ?????????? ??????????
GGCGAGCGCG AGATCGAGCA GATCGTCGA- TCGTGGCACG GCACTGGAG- CGGGCGGCGC

?????????? ?????????? ?????????? ?????????? ?????????? ??????????
?????????? ?????????? ?????????? ?????????? ?????????? ??????????
TATTCTGGCG CTGGACGATG G????????? ?????????? ?????????? ??????????
TTTTCTGGCG CTGGACCCTG G????????? ?????????? ?????????? ??????????
TT???????? ?????????? ?????????? ?????????? ?????????? ??????????
?????????? ?????????? ?????????? ?????????? ?????????? ??????????
TTTTCTGGCG CTGGACGTCT GG???????? ?????????? ?????????? ??????????
TGTTCTGGCG CTGGACCATG GGCTTTAACG CCTCCATGGA ATCCATTCAC CGCTGGGCCT
TGTTTTGGCG CTGGACCATG GGTTTTAACG CGTCCATGGA ATCGATTCAC CGATGGGCCT
TCTTCTGGCG CTGGACCATG GGCTTTAACG CGTCCATGGA ATCGATTCAC CGATGGGCCT
TCTACTGGCG CTGGTGCATG GGGTTTAACG CCTCAATGGA ATCCATTCAC CGCTGGGCAT
TCTTCTGGAG ATGGACCATG GGCTTCAACG CCTCAATGGA ATCAATCCAC AAGTGGGCAT
TGTTCTGGCG CTGGACCATG GGTTTCAACG CGTCGATGGA ATCCATCCAC CGCTGGGCCT
TGTTCTGGCG CTGGACGATG GG???????? ?????????? ?????????? ??????????
TGTTCTGGCG CTGGACCATG GGCTTTAACG CCACCATGGA ATCGATCCAC CGCTGGGCCT
TGTTCTGGCG CTGGACGATG GGCTTCAACG CGACGACCGA GTCGATCCAC CGCTGGGCGT
?????????? ?????????? ?????????? ?????????? ?????????? ??????????
?????????? ?????????? ?????????? ?????????? ?????????? ??????????
TCTTCTGGCG CTGGTGCATG GGCTTTAACG CGAATGCCTA CTCGATCCAC CTGTGGGCAT
?????????? ?????????? ?????????? ?????????? ?????????? ??????????
?????????? ?????????? ?????????? ?????????? ?????????? ??????????
?????????? ?????????? ?????????? ?????????? ?????????? ??????????
?????????? ?????????? ?????????? ?????????? ?????????? ??????????
?????????? ?????????? ?????????? ?????????? ?????????? ??????????
?????????? ?????????? ?????????? ?????????? ?????????? ??????????
?????????? ?????????? ?????????? ?????????? ?????????? ??????????
TGTTCTGGCG CTGGACGATG GGGTTCAACG CCACGATGGA ATCGATCCAT CGCTGGGCCT
TG???????? ?????????? ?????????? ?????????? ?????????? ??????????
?????????? ?????????? ?????????? ?????????? ?????????? ??????????
TGTTCTGGCG CTGGACCATG GGCTTCAACG CCACGATGGA ATCGGTCCAC CGCTGGGCGT
?????????? ?????????? ?????????? ?????????? ?????????? ??????????
TGTTCTGGAG ATGGACCATG GGCTTCAACG CCTCCATGGA ATCGATCCAC AAATGGGCCT
TGTTCTGGCG CTGGACCATG GGCTTCAACG CCACCATGGA ATCCATCCAC CGCTGGGGCC
?????????? ?????????? ?????????? ?????????? ?????????? ??????????
?????????? ?????????? ?????????? ?????????? ?????????? ??????????
TGTTCTGGCG CTGGACCATG GGCTTCAACG CGACGGCGGA ATCGATCCAT CGCTGGGCCT

?????????? ?????????? ?????????? ?????????? ?????????? ??????????
?????????? ?????????? ?????????? ?????????? ?????????? ??????????
?????????? ?????????? ?????????? ?????????? ?????????? ??????????
?????????? ?????????? ?????????? ?????????? ?????????? ??????????
?????????? ?????????? ?????????? ?????????? ?????????? ??????????
?????????? ?????????? ?????????? ?????????? ?????????? ??????????
?????????? ?????????? ?????????? ?????????? ?????????? ??????????
GGTGGTTCGC TGTATTAACC GTTGTCACCG GCGGTATCGG CATCCTCTTA ACAGGTACCG
GGTGGTTTGC AGTCCTGACC GTGATAACGG GCGGTATCGG TATTTTGTTG ACTGGCACGG
GGTGGTTCGC TGTACTGACC GTAGTCACCG GTGGCATTGG CATCCTGCTT ACCGGCACCG
GGTGGTTTGC AGTACTGACC GTGATAACCG GTGGCATAGG CATTCTGCTA ACTGGAACAG
GGTGGTTCGG TGTACTGACG TGCGTTACCG GCGGTATCGG CATCATCCTT ACCGGAACAG
GGTGGTTCGC GGTGCTGTGC CCGCTGACCG GCGGCATCGG CATCCTGCTG ACCGGCACGG
?????????? ?????????? ?????????? ?????????? ?????????? ??????????
GGTGGTTCGC GGTACTGTGT CCGCTGACCG GGGGCATCGG CATCCTGCTG ACCGGCACCG
GGTGGTTCGC CGTGCTGTGC CCGCTGTGCG GTGGCATCGG CATCCTGCTG TCGGGTACCG
?????????? ?????????? ?????????? ?????????? ?????????? ??????????
?????????? ?????????? ?????????? ?????????? ?????????? ??????????
TCTGGTTCGC CTGGTTGTGC GGTATTACCG GTGCATTGGG TGTCTTCTTC TCAATGCCCG
?????????? ?????????? ?????????? ?????????? ?????????? ??????????
?????????? ?????????? ?????????? ?????????? ?????????? ??????????
?????????? ?????????? ?????????? ?????????? ?????????? ??????????
?????????? ?????????? ?????????? ?????????? ?????????? ??????????
?????????? ?????????? ?????????? ?????????? ?????????? ??????????
?????????? ?????????? ?????????? ?????????? ?????????? ??????????
?????????? ?????????? ?????????? ?????????? ?????????? ??????????
GGTGGTTCGC GGTGCTGACC ACGCTGACCG GCGGCATCGG CATTCTGCTC ACCGGCACGG
?????????? ?????????? ?????????? ?????????? ?????????? ??????????
?????????? ?????????? ?????????? ?????????? ?????????? ??????????
GGTGGTTCGC GGTGCTGACG ACGATCACCG GCGGCATCGG CATCCTGCTG ACCGGCACGG
?????????? ?????????? ?????????? ?????????? ?????????? ??????????
GGTGGTTTGG CGTGCTGACC TGCGTCACCG GCGGTATCGG CATCATCCTC ACAGGCACCG
TCTGGTTCGC GGTTCTCACG GTAATCACCG GCGGTATCGG CATCCTGCTG ACCGGAACTG
?????????? ?????????? ?????????? ?????????? ?????????? ??????????
?????????? ?????????? ?????????? ?????????? ?????????? ??????????
GGTGGTTTGC TGTGCTCTGC CCGCTCACGG GCGGCATCGG GATCCTGCTC TCCGGCACCG

?????????? ?????????? ?????????? ?????????? ?????????? ??????????
?????????? ?????????? ?????????? ?????????? ?????????? ??????????
?????????? ?????????? ?????????? ?????????? ?????????? ??????????
?????????? ?????????? ?????????? ?????????? ?????????? ??????????
?????????? ?????????? ?????????? ?????????? ?????????? ??????????
?????????? ?????????? ?????????? ?????????? ?????????? ??????????
?????????? ?????????? ?????????? ?????????? ?????????? ??????????
---TGGTGGA CAACTGGTAC CTCTGGGCTG TGAAACACGG AGTAGCACCG TCCTATCCGG
---TGGTGGA CAACTGGTAT CTCTGGGCAG TCAAGCATGG AGTCGCGCCA GGGTATCCAT
---TGGTGGA CAACTGGTAT CTCTGGGGCG TCAAGCACGG CATCGCCCCT GCCTATCCAC
---TTGTAGA AAACTGGTAT CTCTGGGGTG TGAAACACGG TATTGCGCCG GCCTACCCAG
---TTGTCGA AAACTGGTAC CTATGGGGCA TGAAGCACGG ACTGGTTCCA AGCTATCCAA
---TGGTCGA CAACTGGTAT CTGTGGGCCG TCAAGCATCA CGTTGCACCG ATGTATCCGG
?????????? ?????????? ?????????? ?????????? ?????????? ??????????
---TGGTGGA CAACTGGTAC CTGTGGGGCG TGAAACACGG CATTGCGCCG ATGTATCCGG
---TCGTCGA CAACTGGTAT CTGTGGGCCG TGAAGCACGG CGTGGCACCG TCCTACCCGG
?????????? ?????????? ?????????? ?????????? ?????????? ??????????
?????????? ?????????? ?????????? ?????????? ?????????? ??????????
ATTTTGTCAA TAACTGGTTC CAATGGGGTA TTGAAGCCGG CATCAACTAT CCGCAAGGTC
?????????? ?????????? ?????????? ?????????? ?????????? ??????????
?????????? ?????????? ?????????? ?????????? ?????????? ??????????
?????????? ?????????? ?????????? ?????????? ?????????? ??????????
?????????? ?????????? ?????????? ?????????? ?????????? ??????????
?????????? ?????????? ?????????? ?????????? ?????????? ??????????
?????????? ?????????? ?????????? ?????????? ?????????? ??????????
?????????? ?????????? ?????????? ?????????? ?????????? ??????????
---TGGTCGA TAACTGGTTC CTCTGGGCCG TGAAGCATCA CGTCGCACCG CCCTATCCGC
?????????? ?????????? ?????????? ?????????? ?????????? ??????????
?????????? ?????????? ?????????? ?????????? ?????????? ??????????
---TGGTCGA CAATTGGTAC CTCTGGGCGG TCAAGCACGG CGTCGCGCCG TCCTACCCGC
?????????? ?????????? ?????????? ?????????? ?????????? ??????????
---TCGTTGA GAACTGGTAC CTATGGGGTA TGAAGCATGG GCTTGTTCCC ATCTATCCAA
---TGGTCGA GAACTGGTAC CTCTGGGGCG TGAAACACGG TATTGCGCCG GGCTACCCGC
?????????? ?????????? ?????????? ?????????? ?????????? ??????????
?????????? ?????????? ?????????? ?????????? ?????????? ??????????
---TAGTCGA CAACTGGTTC GACTGGGGCG TCAAGCACGG ?????????? ??????????

?????????? ?????????? ?????????? ?????????? ?????????? ??????
?????????? ?????????? ?????????? ?????????? ?????????? ??????
?????????? ?????????? ?????????? ?????????? ?????????? ??????
?????????? ?????????? ?????????? ?????????? ?????????? ??????
?????????? ?????????? ?????????? ?????????? ?????????? ??????
?????????? ?????????? ?????????? ?????????? ?????????? ??????
?????????? ?????????? ?????????? ?????????? ?????????? ??????
TACTTGAAGC AACTCCCACA GTCGATCCCA TGATGACGGG AGGTCAATGA ??????
TACTTGAGGC AACACCTTTG GTCGATCCCC TGACTACGGG AGGTCAGTAA ??????
CGCTTGAAGC CACACCAGTC GTTAGTCCGC TTGCGGCGGG AGGTCAATAA ??????
TTATCGACGC GGTACCTGTC GTTGATCCTA TGATGGAGGC GAACCAATGA ??????
TGATTGGCGA AGCCGTCGTC GATCCACTAC TGACAGAGGG TGCACAATGA ??????
CGGTGTTCGG CACCGTCGTC GATCCCGCC- --ACCGTGCA AGGAGTGCAA CCATGA
?????????? ?????????? ?????????? ?????????? ?????????? ??????
CCGTCTTCCC GCCGGTGGTC GATCCGTCGC TGGTGGTGCC CGGGGGCCAG CCATGA
CGGTGTTCGC GCCCACGATC GACCCCGCCA CCCTGCAGGG AGTCAAGTGA ??????
?????????? ?????????? ?????????? ?????????? ?????????? ??????
?????????? ?????????? ?????????? ?????????? ?????????? ??????
CAACGCCACC GGTTTCACTG CCGTAG???? ?????????? ?????????? ??????
?????????? ?????????? ?????????? ?????????? ?????????? ??????
?????????? ?????????? ?????????? ?????????? ?????????? ??????
?????????? ?????????? ?????????? ?????????? ?????????? ??????
?????????? ?????????? ?????????? ?????????? ?????????? ??????
?????????? ?????????? ?????????? ?????????? ?????????? ??????
?????????? ?????????? ?????????? ?????????? ?????????? ??????
?????????? ?????????? ?????????? ?????????? ?????????? ??????
ATGTTTACGG CCATGTCGCC AATCCGATCA CCTCGGGCAC GGGAGCGCAA CAATGA
?????????? ?????????? ?????????? ?????????? ?????????? ??????
?????????? ?????????? ?????????? ?????????? ?????????? ??????
AGATCTACGG ACCGATCACC GACCCGCTC- --GCGACGTT GGGGGGGGCG CCATGA
?????????? ?????????? ?????????? ?????????? ?????????? ??????
TGGTTGGCGA AGCTGTCGTC GATCCGCTCA TGACAGGGGG TGCGCAATGA ??????
CGATCGAGGC GATTCCGCCG GCGAACCCGA TGACTACAGG AGCGGGGCAA TGA???
?????????? ?????????? ?????????? ?????????? ?????????? ??????
?????????? ?????????? ?????????? ?????????? ?????????? ??????
?????????? ?????????? ?????????? ?????????? ?????????? ??????
