# Supplementary material for: Taxonomy and evolution of bacteriochlorophyll a-containing members of the OM60/NOR5 clade of marine gammaproteobacteria: description of Luminiphilus syltensis gen. nov., sp. nov., reclassification of Haliea rubra as Pseudohaliea rubra gen. nov., comb. nov., and emendation of Chromatocurvus halotolerans
Source: BMC Microbiol. 2013 May 24;13:118. doi: 10.1186/1471-2180-13-118 (PMC3679898; doi:10.1186/1471-2180-13-118)
Supplement: Additional file 3 — Alignment of rpoB nucleotide sequences in PHYLIP format used to reconstruct the phylogenetic dendrogram shown in Figure 3B. [file 1471-2180-13-118-S3.txt]

      13     4101
HIMB5500   ATGACTTACT CGTTTACAGA GAAGAAGCGC CTTCGTAAAG ATTTCGGATC
HTCC2080   ATGGCTTACT CATACACTGA GAAGAAACGC ATCCGTAAAG ATTTCGGGTC
HTCC2143   ATGGCCTACT CTTATACAGA GAAAAAACGT ATCCGTAAGG ATTTCGGCAA
HTCC2148   ATGGCATACT CGTACACTGA GAAAAAACGC ATTCGCAAAG ATTTCGGCAT
IMCC3088   ATGGCTTACT CGTATACAGA GAAGAAACGT ATTCGAAAAG AGTTTGGATC
CoLitora   ATGCCTTACT CGTACACTGA GAAAAAACGC ATCCGCAAGG ATTTCGGCAC
LuSylten   ATGGCTTACT CATACACTGA GAAGAAACGA ATCCGTAAAG ATTTCGGCTC
CoRap1re   ATGCCTTACT CGTACACTGA GAAAAAACGC ATCCGCAAGG ATTTCGGCAC
PsAerugi   ATGGCTTACT CATACACTGA GAAAAAACGT ATCCGCAAGG ACTTTAGCAA
HaMedite   ?????????? ?????????? ?????????? ?????????? ??????????
HaSalexi   ?????????? ?????????? ?????????? ?????????? ??????????
ChHaloto   ?????????? ?????????? ?????????? ?????????? ??????????
0PsRubra   ATGGCCTACT CATACACTGA GAAGAAACGC ATTCGCAAGC ACTTCGGGCA

GATGCCGAAG GTTATGGATA TCCCCTACCT GCTGGCCATC CAGCTGGACT CTTACCGCAA
GCTAGCAAAG GTAATGGATA TACCTTACCT GCTGGCTATC CAGTTGGATT CCTATCGAAA
AATGTCTAGT GTTATGGATG TTCCATATCT ACTGGCAATA CAGTTGGATT CATACAAAAA
GTTGCCGAAG GTAATGGACG TTCCTTACCT GCTTGCGATC CAATTGGATT CATACCGCAA
CCTTCCCAAC GTGATGGATA TTCCCTATCT GTTGGCGATC CAGTTGGATT CCTACAAAAA
GATGCCGACG GTCATGGATG TGCCCTACCT GCTGGCGATT CAGCTTGATT CGTATCGCAA
GCTCGAGAAG GTAATGGACA TTCCATACCT GCTCGCGATC CAGTTGGACT CCTATCGCAA
GATGCCGACA GTCATGGATG TGCCCTACCT GCTGGCGATA CAGCTTGATT CGTATCGCAA
GTTGCCGGAC GTCATGGATG TGCCGTATTT GCTGGCCATC CAGCTGGATT CCTATCGCGA
?????????? ?????????? ?????????? ?????????? ?????????? ??????????
?????????? ?????????? ?????????? ?????????? ?????????? ??????????
?????????? ?????????? ?????????? ?????????? ?????????? ??????????
CCTGCCCAGG GTCATGGACG TACCGTTCCT GCTCGCGATT CAACTTGATT CCTATCGCAA

GTTTACTCAG CCGGATACCC CGGTGGATGA GCGCGGCGAC TACGGTCTGC ACGCAGCTTT
GTTTACCCAA GATGGGGTTG AGGACGATGC GCGTGGCGAA CACGGTCTGC ATGCGGCCTT
ATTCACTCAG GACGACACTG CTGTCGGAAA CCGTGCCGAT ATCGGTTTGC ACGCGGCATT
ATTCACCCAG CAAGGGGTTG CCCTTGATGA GCGTGGTGCC TATGGCTTAC ACGCTGCATT
ATTTACGCAG CAGGGTGTGC CGGTCGACCA GCGTGGCGAC TACGGTTTAC ATGCTGCATT
GTTCACGCAG CAGGGCGTAT CCCTGGAAGA GCGTTTGGAC TACGGCTTAC ATGCCGCCTT
ATTCACCCAG GACGGTGTAC CGGTGGACCA GCGCGGCGAC TACGGTCTGC ACGCAGCGTT
GTTCACGCAG CAGGGCGTAT CCCTGGAAGA GCGTCTGGAC TATGGCCTGC ATGCGGCCTT
ATTCCTGCAG GCTGGCGCAA CCAAGGAGCA GTTCCGCGAT GTCGGTCTGC ACGCGGCCTT
?????????? ?????????? ?????????? ?????????? ?????????? ??????????
?????????? ?????????? ?????????? ?????????? ?????????? ??????????
?????????? ?????????? ?????????? ?????????? ?????????? ??????????
GTTCACCCAG CAGGGCGTCT CCGCGGATGA GCGCGACGAA TACGGCCTGC ACGCCGCGTT

CCGCTCTGTG TTCCCCATTG TGAGCTACAG TGGCAATGCG GCGCTTGAGT ATGTGGACTA
CAAGTCGGTA TTCCCGATCG CCAGCTATAG TGGCAATGCT GCCCTAGAAT ATGTCGGTTA
CAAGTCAGTG TTTCCTATTG TCAGTTATGC TGGCAGTGCG GCACTTGAGT ATGTCGATTA
CAAGTCGGTT TTCCCGATCG TCAGCTATAG CGGCAACGCC GCTCTGGAAT ACGTGGACTA
TCAGTCGGTA TTCCCGATTG CGAGTTACAG TGGCAACGCA GCGTTAGAGT ATGTCGACTA
TAAGTCCGTG TTCCCGATTG TCAGCTACAG CGGCAATGCG GCACTCGAAT ATGTGGATTA
CCAATCGGTA TTTCCGATCT CCAGCTACAG CGGCAACGCG GCGCTGGAGT ACGTTGACTA
TAAGTCCGTG TTCCCGATTG TCAGCTACAG TGGCAATGCT GCACTGGAGT ACGTGGACTA
CAAGTCCGTT TTCCCGATTA TCAGCTATTC CGGCAATGCT GCCCTGGAAT ACGTCGGCTA
?????????? ?????????? ?????????? ?????????? ?????????? ??????????
?????????? ?????????? ?????????? ?????????? ?????????? ??????????
?????????? ?????????? ?????????? ?????????? ?????????? ??????????
CAAAAGCGTT TTCCCCATCG TGTCCTACAG CGGCAACGCC GCCCTGGAGT ACGTGGACTA

CTCTCTGGGC ACCCCTGTTT TCGACGTCGA AGAATGTGTG TTGCGTGGTA CAACCTACGC
CAAATTAGGT AAGCCCGTAT TTGATGTGGA CGAATGCGTC TTGCGTGGCA CCACTTACGC
TGTCTTGGGC GCGCCTGCTT TTGATGTGAC GGAATGTCAG TCGCGGGGGG TTACTTACGC
TGCTCTGGGT ACTCCGGTAT TTGACGTTAA TGAGTGTCAG CTGCGTGGTG TCACTTATTC
CCAGCTTGGT GTCCCGGCAT TTGACGTTGC CGAGTGTCAG CTGCGCGGCG TGACCTACGC
CCGTCTCGGT ACCCCCGTAT TCGATGTGAG CGAGTGCCAG CTCCGTGGCG TCACCTATTC
TTCACTGGGC AAGCCCGTTT TTGACGTGGA GGAGTGCCAG CTTCGCGGCA CCACCTACGC
CCGTCTGGGT ACTCCCGTTT TTGATGTCAG CGAATGCCAG CTGCGTGGCG TGACCTATTC
CCGTCTGGGT GAGCCGGCAT TCGATGTCAA GGAGTGCGTG CTGCGCGGCG TGACCTTCGC
?????????? ?????????? ?????????? ?????????? ?????????? ??????????
?????????? ?????????? ?????????? ?????????? ?????????? ??????????
?????????? ?????????? ?????????? ?????????? ?????????? ??????????
CCGCCTCGGC ACGCCGGTCT TCGACGTGGC TGAGTGCCAG CTCCGCGGTG TGACCTATTC

TTGCGCGCTT CGCGTCAAAG TGCGCCTGAT CATTTACGAT AAGGAAGCAT CTTCTAAGTC
CTGTGCACTT CGTGTCAAAG TGCGGCTGAT TATTTACGAT AAGGAGTCTT CCTCCAAGTC
GGTTCCTTTG CGAGTGAAGG TCCGGTTGAT TATTTATGAT AAAGAATCTG CTGCCAAGAC
CTGCGCCCTG CGTGTGAAGG TTCGTCTTAT CATTTACGAT AAAGAGTCTT CCAATAAGAC
CTGCGCCTTG CGCGTTAAAG TGCGTTTAAT CATTTACGAT AAGGACTCGT CCAGTAAAGC
CTGCTCCCTG CGGGTCAAGG TGCGGCTGAT CATCTACGAT AAGGAAAGCT CCAACAAGAC
GTGTCCACTG CGGGTCAAGG TTCGTTTGAT GATCTACGAC AAGGAGACCT CCTCCAAGTC
CTGCTCGCTG CGGGTGAAGG TACGTCTGAT CATTTACGAT AAGGAAAGCT CGAACAAAAC
CGTACCGCTG CGCGTGAAAG TTCGCCTGAT CATCTTCGAC CGCGAGTCGT CGAACAAGGC
?????????? ?????????? ?????????? ?????????? ?????????? ??????????
?????????? ?????????? ?????????? ?????????? ?????????? ??????????
?????????? ?????????? ?????????? ?????????? ?????????? ??????????
CTGTGCCCTC CGGGTCAAGG TGCGCCTGAT CATCTACGAC AAGGAAAGCG CCAACAAGAC

AATCAAAGAC ATCAAAGAGC AAGATGTTTA TATGGGCGAG ATTCCGCTCA TGACCGATAA
GATCAAAGAC ATTAAAGAGC AAGATGTCTA CATGGGCGAA ATACCGCTCA TGACCGAAAA
CATCAAAGAC ATAAAAGAGC AAGAAGTGTA CATGGGCGAA ATTCCGCTCA TGACTGAGAA
CATCAAGGAC ATCAAAGAGC AGGAAGTTTA CATGGGGGAG ATTCCCCTGA TGACTGAAAA
CATCAAAGAC ATCAAAGAGC AAGATGTCTA TATGGGCGAA ATCCCGCTAA TGACCGAAAA
CATCAAGGAC ATCAAAGAGC AGGAAGTCTA CATGGGCGAG ATTCCGCTCA TGACAGACAA
GATTAAAGAC ATCAAAGAAC AGGAAGTTTA TATGGGGGAG ATCCCCCTGA TGACCGAGAA
GATCAAGGAC ATCAAGGAGC AGGAAGTCTA CATGGGCGAG ATTCCGCTCA TGACGGACAA
GATCAAGGAC ATCAAGGAAC AAGAAGTCTA CATGGGGGAA ATCCCCCTGA TGACCGAGAA
?????????? ?????????? ?????????? ?????????? ?????????? ??????????
?????????? ?????????? ?????????? ?????????? ?????????? ??????????
?????????? ?????????? ?????????? ?????????? ?????????? ??????????
CATCAAGGAC ATCAAGGAGC AGGAAGTCTA CATGGGGGAG ATCCCCCTCA TGACGGAAAA

CGGCACTTTC GTGATCAATG GAACCGAGCG CGTGATTGTA TCGCAGCTGC ACCGGTCTCC
CGGCACCTTT GTGATTAACG GTACTGAGCG CGTTATTGTT TCGCAGCTAC ACCGTTCCCC
TGGTACATTT GTTATTAATG GTACCGAGCG AGTTATCGTC TCTCAGTTAC ACCGGTCACC
CGGTACCTTC GTTATCAACG GTACTGAACG CGTCATCGTA TCCCAGTTGC ACCGTTCGCC
CGGTACCTTC GTCATCAACG GTACCGAGCG TGTTATTGTG TCGCAGTTAC ACCGCTCACC
CGGTACCTTC GTCATCAACG GTACCGAGCG GGTAATTGTT TCCCAGCTGC ATCGCTCCCC
CGGTACCTTT GTCATTAACG GTACCGAGCG CGTTATTGTT TCGCAATTAC ACCGCTCTCC
CGGTACCTTC GTTATCAACG GTACTGAGCG GGTTATCGTT TCCCAGCTAC ACCGCTCTCC
CGGTACCTTC ATCATCAACG GTACCGAGCG TGTCATCGTC TCCCAGCTGC ACCGTTCCCC
?????????? ?????????? ?????????? ?????????? ?????????? ??????????
?????????? ?????????? ?????????? ?????????? ?????????? ??????????
?????????? ?????????? ?????????? ?????????? ?????????? ??????????
CGGTACCTTC GTCATCAACG GTACCGAGCG CGTGATCGTG TCCCAGCTGC ACCGCTCGCC

TGGTGTGTTC TTCGACCATG ACCGTGGCAA GACACACTCG TCGGGCAAGT TGCTCTACAG
GGGTGTCTTT TTTGACCACG ACAAAGGCAA GACCCACTCA TCAGGAAAGT TGCTGTATTC
AGGTGTTTTC TTCGACCATG ACAAAGGCAA AACTCACTCA TCGGGTAAGT TGCTTTATTC
AGGTGTGTTC TTCGATCACG ACAAGGGTAA AACTCACTCT TCCGGCAAGC TGCTCTATTC
CGGTGTCTTC TTTGATCACG ACAAAGGGAA GACCCACAGC TCAGGTAAGT TGCTGTACTC
CGGTGTGTTC TTTGATCACG ACAAGGGCAA AACCCATTCA TCGGGCAAGC TTCTGTACTC
CGGCGTGTTC TTCGATCATG ACAAGGGTAA AACCCACTCT TCGGGCAAGC TGCTTTATTC
GGGCGTATTC TTTGATCATG ACAAGGGTAA GACCCATTCG TCGGGCAAGC TCCTGTATTC
GGGCGTGTTC TTCGACCACG ACCGTGGCAA GACCCACAGC TCCGGCAAGC TGCTGTACTC
?????????? ?????????? ?????????? ?????????? ?????????? ??????????
?????????? ?????????? ?????????? ?????????? ?????????? ??????????
?????????? ?????????? ?????????? ?????????? ?????????? ??????????
GGGCGTGTTC TTCGATCACG ACAAGGGCAA GACCCACTCC TCGGGCAAGC TGCTTTACTC

TGCGCGAATC ATCCCTTACC GTGGCTCATG GCTCGACTTT GAATTTGATC CCAAGGATCA
CGCTAGGGTC ATCCCTTACC GTGGTTCATG GTTAGATTTT GAATTCGATC CTAAAGATCA
GGCAAGGGTA ATTCCTTACC GTGGTTCTTG GTTGGACTTC GAGTTCGATC CAAAGGATAT
TGCCCGAGTG ATTCCCTACC GTGGCTCCTG GTTAGACTTT GAGTTCGACC CCAAGGACAT
TGCGCGTATT ATCCCTTACC GTGGTTCTTG GTTAGACTTT GAGTTTGACC CTAAAGATCA
TGCGCGGATC ATTCCCTACC GCGGTTCCTG GTTGGATTTT GAGTTTGATC CCAAGGACAT
AGCGCGAGTG ATTCCCTACC GTGGTTCGTG GCTTGATTTT GAGTTCGACC CCAAGGATAT
GGCTCGCATC ATCCCTTACC GTGGTTCCTG GCTCGACTTT GAATTTGACC CCAAGGACAT
CGCGCGGATC ATTCCTTACC GCGGTTCCTG GCTGGACTTC GAGTTCGATC CGAAGGACTG
?????????? ?????????? ?????????? ?????????? ?????????? ??????????
?????????? ?????????? ?????????? ?????????? ?????????? ??????????
?????????? ?????????? ?????????? ?????????? ?????????? ??????????
CGCGCGGATC ATCCCCTACC GCGGCTCCTG GCTGGACTTC GAGTTCGACC CGAAGGACAT

GGTCTTCGCA CGAATCGACC GTCGTCGTAA GCTGCCGGCC ACCGTTCTCC TGCGTGCTCT
AGTTTTCGCT CGTATCGATC GACGCCGCAA GTTGCCCGCT ACCGTGCTGT TACGTGCACT
GGTTTACGTG CGGATTGATC GTCGTCGTAA ACTACCGGCC ACCATCTTAT TGCGGTCTTT
GGTTTACGTG CGAATTGATC GTCGCCGTAA GTTGCCGGCT ACTATTTTGC TGCGCGCACT
AGTCTTTGTG CGTATTGACC GCCGCCGTAA GCTACCTGCT ACTGTATTGC TTCGTGCCTT
GGTGTTTGCG CGAATCGATC GTCGCCGCAA GCTGCCCGCG ACTATCCTCC TGCGCGCCCT
GGTCTACGCC CGAATCGACC GTCGTCGAAA GTTGCCGGCA ACGGTACTGT TGCGCGCCCT
GGTTTTTGCC CGAATCGATC GTCGCCGCAA GTTGCCGGCC ACGATTCTTC TTCGGGCACT
CGTGTTCGTC CGTATCGACC GTCGCCGCAA GCTGCCGGCC TCGGTACTGC TGCGCGCGCT
?????????? ?????????? ?????????? ?????????? ?????????? ??????????
?????????? ?????????? ?????????? ?????????? ?????????? ??????????
?????????? ?????????? ?????????? ?????????? ?????????? ??????????
GGTCTATGCC CGTATCGACC GCCGCCGCAA GCTGCCGGCG ACGATCCTGC TGCGCGCCCT

GGGTTACGAG TCGGAAGAAA TCCTTGAGAT GTTCTACGAG ACAACGACGT TCCAGCTGAA
CGGCTACGAC AGCGAAGAAA TTTTGGCAAT GTTTTACGAG ACGACGTCAT TTCAGCTGGG
AGGCTATAGC TCAGAAGAAA TTCTGGGAAT GTTTTACGAG TCAGATAATT TTGCTGTTAA
GGGCTACCAG GCTGAAGAAA TTCTGGAAAT GTTCTTCGAC GTGAATACCT TCCACACTGC
GGGTTACAGC TCCGAAGAAA TCTTGGATAT GTTCTTTGAC GTCAACGAGT TTCGCGTTAA
GGGTTATGAG TCAGAAGAAA TTCTGTCCAT GTTCTACGAC TTCAACGTGT TCACCGTCGA
CGGTTATCAG TCCGAGGAAA TGCTCGAGAT GTTTTTCGAG ACCACGTCGT TCCAGCTGGG
GGGATATGAG TCCGAAGAAA TCCTTTCTAT GTTCTACGAT TTCAACGTTT TCACCGTAGA
CGGCTACAGC ACGGAAGAGA TCCTCAACGC CTTCTACGCG ACCAACGTCT TCCACATCAA
?????????? ?????????? ?????????? ?????????? ?????????? ??????????
?????????? ?????????? ?????????? ?????????? ?????????? ??????????
?????????? ?????????? ?????????? ?????????? ?????????? ??????????
TGGCTACGAG TCCGAGGAAA TCCTCGACAT GTTCTTCGAC GTGAACACCT TTACCGTCGA

CGACGAAAAC CTCGCGACTA TGACATTGGT ACCCAAGCGC TTGCAGGGCG ACATGGCTGC
CGAGGAAAAC TCAAACACCA TGACGTTGGT TCCTAAGCGT CTGCAGGGTG AAATGGCAGC
CAAAGACGGC AGCTTTAATT TGGAACTTAT TCCAGAGAGA CTGCGTGGTG AAGTAGCGAC
GGGTGAAGGC AATTTCACTA TGACCCTGAT CCCCGAGCGC CTGCGCGGGG ACGTTGCTGC
CAATGCGACC ACGCTGACCA TGGCGCTCAT TCCCGAGCGT TTGCGTGGTG ATGTTGCGAG
TGCTGACGGC GGCTACAACA TGGAGCTTAT CCCCGAGCGT CTCCGTGGGG ATGTTGCTGC
CGATGAGCAT TCGGCAACCA TGAAGTTGGT GCCTGAGCGT TTGCGTGGTG ACATGGCCGC
CGCTGATGGC GGCTTCAATA TGGAGCTGAT CCCCGAGCGT TTGCGCGGAG ACGTAGCCGC
GGGCGA-GAC --CCTGAACC TGGAACTGGT CCCGCAGCGC CTGCGCGGTG AAGTCGCGAG
?????????? ?????????? ?????????? ?????????? ?????????? ??????????
?????????? ?????????? ?????????? ?????????? ?????????? ??????????
?????????? ?????????? ?????????? ?????????? ?????????? ??????????
CGAGGAAGGT ACCTACCACA TGGCGCTGAT CCCCGAGCGC CTGCGCGGTG ACGTGGCCTC

ATTTGACATC ATGGCG---G GCGATAAGGT GCTCGTTGAG CGCGGTCGTC GTATCACTGC
CTTCGATATT GCGATT---G ACGATAAGTT AATCGTTGAG CGCGGCCGTC GAATCACGGC
CTTCGATATC GTCAGTAAAG GCGGTACTGT TATCGTTGAG TCTGGCCGTC GTATCACCGC
CTTTGATATC AAGGTA---G GCAAGAAAGT AGTTGTCGAA GAAGGCCGCC GTATTACTGC
CTTTGATATC AAGATC---G GCAAAAAAGT CATCGTTGAG CAGGGGCGCC GTATCACCGC
CTTTGACATC ATGATC---G GCAAGAAAGT GATTGTTGAG CAGGGTCGTC GCATCACTGC
CTTCGACATC ATGGCG---G ACGACAAGGT GCTGGTCGAA CGCGGCCGCC GTATCACTGC
CTTCGATATT ATGGTT---G GCAAAAAAGT GATTGTGGAG CAGGGTCGTC GTATCACCGC
CATCGACATC AAGGATGGCA GCGGCAAGGT GATCGTGGAG CAGGGGCGTC GTATCACTGC
?????????? ?????????? ?????????? ?????????? ?????????? ??????????
?????????? ?????????? ?????????? ?????????? ?????????? ??????????
?????????? ?????????? ?????????? ?????????? ?????????? ??????????
CTTCGATATC AAGATC---G GTCGCAAGGT TGTGGTCGAG CAGGGTCGCC GCATCACCCA

GCGCCACATC CGTCAGTTAG AAGACGCGGG TGTTGAGTTC TTGGCAGTTC CTGACGAGTA
TCGTCACATC AGGCAGCTTG ATGATGCGGG CATTGATTTC CTTGCAGCGC CCGATGAATA
ACGGAATATT CGTCAGATAG AAAAAGAAAA ACTGAAAACG CTAGCTGTCC CTGAAGAGTA
GCGGCACATT CGCGAGCTGG AAAAAGCCAA GGTGACGGAG CTTGAGATTC CGGCTGACTA
CAGACACATC CGTGAGTTGG AAAAAGGCGA GGTCTCGGAG CTGGAAATTC CAGTTGAGTA
CCGTCACATT CGCGAGCTTG AGAAAGCCGG CGCTACGGAA TTGCCCGTAC CCCCGGAGTA
GCGGCACATC CGCGAGTTGG CGGATGCCGG CGTTGAATAT CTGGCCGTGC CCGACGAGTA
TCGGCACATT CGTGAGCTCG AGAAGGCCGG TGCAAAAGAG CTTCCCGTAC CCCCGGAGTA
CCGCCACATC AACCAGCTGG AAAAGGCTGG CGTGAGCCAG CTGGAAGTGC CGTTCGACTA
?????????? ?????????? ?????????? ?????????? ?????????? ??????????
?????????? ?????????? ?????????? ?????????? ?????????? ??????????
?????????? ?????????? ?????????? ?????????? ?????????? ??????????
GCGCCACATC CGCGAGCTGG AGAAGGCCGA CATCAGCGAG CTGGAAATCC CCCGGGAGTA

CCTCGTGGGC CGTCGCGTCG CAAAGCCTGT TATCGACACA GCAAGCGGTG AAGTATTGCT
CCTCTTGGGT CGACGCCTTG CTAAAAACGT TGTCGATACC TCTACCGGCG AAGTGTTGGT
TATTTTGGGC CGGGCATTGG CTAACGATAT TGTCGATGAA AAGACCGGAG AAATTCTGGC
CCTTTACGGT CGTGCGCTCG CCAAGAACCT GGTTGACGAA AAGACCGGCG AAGTTTTGGT
TCTGTACGGT CGGGCGCTCG CTAAGAACTT CGTTGATGAG AAGACCGGAG AAGTCTTAGT
TCTCCATGGA CGCGCCCTGG CGAAGAACAT AGTCGATGAA AAGAGCGGCG AAGTTCTGTT
TTTGCTGGGC CGACGCCTTT CCAAAGGTGT GGTCGACACC TCAACCGGTG AAGTGCTGGT
TCTCCACGGC CGCGCCCTGG CTAAGAACAT CGTCGACGAG AAAAGCGGCG AAGTGCTGTT
CCTGATCGGC CGTACCATCG CCAAGGCGAT CGTGCATCCG GCTACCGGCG AGATCATCGC
?????????? ?????????? ?????????? ?????????? ?????????? ??????????
?????????? ?????????? ?????????? ?????????? ?????????? ??????????
?????????? ?????????? ?????????? ?????????? ?????????? ??????????
CCTCTTCGGC CGCGCCCTGG CAAAGAACAG CGTCGACGAG AACACCGGCG AAGTGCTGGT

GGAGTGCAAC GGCGAGCTGA CTGAAGAAGT CTTGAATGGT CTTCGTGAGA AAGAGATCGA
CGAGTGCAAC GTAGAAATTA CCGAGGAATT ACTCGCGATA TTGCGCGAAA AAGAAATTGA
CGAATGTAAT ACGGAGTTGA CTGAAGAGTT GCTGGTGCAG CTGTCTGAGG CCGGCGTTAA
CGAGTGTAAT ACTGAGCTTT CTGAAGAAGT ACTGGCCGTG CTTGAAGAGG CCGGGGTCAA
TGAATGTAAC ACTGAGTTGT CGGCCGACAC AGTGAAAATT ATGTTGGATG CAGGCGCGAC
TGAATGCAAC ACCGAAGTGA ATGAAGAAGT GCTTTCGCAG CTTGCGGAAG CCAAGATCAC
CGAGTGCAAC ACGGAGATCA CCCAGGAATT GCTGGATCTC TTGCGCGAAA AAGAGATTAG
TGAGTGCAAT ACCGAGGTCA GTGAAGAGGT TTTAACCCAG CTTGCCGACG CTAAGATCAC
CGAGTGCAAC ACCGAGCTGA CCCTCGACCT CCTGGCCAAG GTGGCCAAGG CCCAGGTCGT
?????????? ?????????? ?????????? ?????????? ?????????? ??????????
?????????? ?????????? ?????????? ?????????? ?????????? ??????????
?????????? ?????????? ?????????? ?????????? ?????????? ??????????
GGAGTGCAAC ACCGAGATCA CCGAGGAAGT GCTCGCCAGG CTGGAAGCGG CCGGTGTCAA

GGCGATCGAG ACGATTTACA CCAACGAAAT CGACTGTGGT CCATTTATTT CGGACACCTT
CACCATTGAG ACGTTGTACA CCAACGAAAT CGATTGCGGT CCATTTATCT CAGACACTTT
GTCGATTGCA ACGTTATATA CCAACGAGCT GGACTGTGGT CCATTTATCA GCGACACGCT
GGAAGTACAG ACGCTGTACA CCAACGAACT GGACTGTGGT CCATTCATCT CCGACACCTT
TAAGATCGAG ACCCTGTATA CCAACGACTT AGATTGCGGA CCCTTCTTGA GTGACACTTT
GGCTATCGAA ACCCTGTACA CCAACGAGCT GGATTGCGGG CCCTTCATTT CTCACACCCT
CGATGTCGAT ACGATCTACA CCAATGAGAT CGACTGCGGT CCCTTTATCT CGGATACGCT
CACAATTGAG ACCTTGTATA CCAACGAACT CGATTGCGGA CCGTTTATCT CCCATACCCT
GCGCATCGAG ACCCTGTACA CCAACGACAT CGACTGCGGT CCGTTCATCT CCGACACCCT
?????????? ?????????? ?????????? ?????????? ?????????? ??????????
?????????? ?????????? ?????????? ?????????? ?????????? ??????????
?????????? ?????????? ?????????? ?????????? ?????????? ??????????
GCGCATCGAC ACGCTGTACA CGAACGAGCT CGACTGCGGG CCCTATATTT CCGAGACCCT

GGCTGGCGAC AGCACACGCA CTGAGCTCGA GGCGTTGGTA GAGATTTACC GCATGATGCG
GGCTGGCGAT GCTTCTCGCA ACGCCCTAGA GGCGCTGGTA GAGATTTATC GCATGATGCG
GCGTATCGAC CCATCTCGTA ATCAACTAGA AGCGCTGGTA GAAATCTATC GGATGATGCG
GCGTCAGGAT ACTACTCGTA ACGAACTGGA AGCATTGGTA GAAATTTACC GCATGATGCG
GCGCCAAGAT GCGACTCGTA ATGAGCTGGA GGCTCTGGTC GAAATCTACC GCATGATGCG
GCGTCAGGAT TCCACGCGCA ACGAACTCGA GGCGCTGGTT GAGATCTATC GCATGATGCG
TGCACAGGAC AGCACAACCA ATGAGCTGGA AGCGCTGGTA GAAATTTACC GAATGATGCG
GCGCCAGGAC TCCACGCGCA ACGAACTCGA GGCACTGGTC GAGATTTATC GCATGATGCG
GAAGATCGAC AACACCAGCA ACCAGCTGGA AGCCCTGGTC GAGATCTACC GGATGATGCG
?????????? ?????????? ?????????? ?????????? ?????????? ??????????
?????????? ?????????? ?????????? ?????????? ?????????? ??????????
?????????? ?????????? ?????????? ?????????? ?????????? ??????????
GCGCCAGGAC CCGACGCGTA CGGCGCTCGA GGCGCTGGTG GAAATCTACC GCATGATGCG

TCCCGGCGAG CCACCAACAA AGGAATCGGC TGAGAACTTG TTCTCTAACC TGTTCTTCTC
TCCTGGCGAG CCACCAACGA AAGAATCAGC GGAGAATCTG TTCCAAAATC TATTTTTCTC
TCCTGGAGAG CCACCGACTA AAGAGTCGGC GGAAAATTTA TTCCAGAACC TGTTTTTCTC
TCCTGGCGAG CCACCGACTA AGGAGTCTGC TGAGAACCTG TTCCAGAACC TGTTCTTCTC
TCCAGGCGAG CCGCCAACCA AAGAATCTGC CGAGAACCTA TTCCAAAACT TGTTCTTCTC
TCCCGGCGAG CCGCCGACCA AGGAGTCTGC CGAGAACCTG TTCCAGAATC TGTTCTTCTC
CCCCGGCGAG CCGCCGACCA AGGAGTCGGC GGAAAACCTG TTCCAGAATT TGTTCTTCTC
TCCCGGTGAG CCGCCGACTA AAGAGTCAGC GGAGAACCTG TTCCAGAACC TTTTCTTCTC
TCCGGGCGAG CCGCCGACCA AGGAAGCTGC CGAGACCCTG TTCGGCAACC TGTTCTTCAG
?????????? ?????????? ?????????? ?????????? ?????????? ??????????
?????????? ?????????? ?????????? ?????????? ?????????? ??????????
?????????? ?????????? ?????????? ?????????? ?????????? ??????????
CCCCGGCGAG CCGCCGACGA AGGAGTCTGC CGAGAACCTG TTCCAGAACC TGTTCTTCTC

TGCGGATCGC TACGATTTGT CAGGCGTGGG CCGCATGAAG TTCAACCGCC GTCTGGGTCG
TGCAGACCGT TATGATCTCT CGGGTGTTGG ACGTATGAAG TTTAACCGTC GCCTTGGACG
TTCAGAGCGT TATGATCTCT CAACAGTTGG GCGAATGAAG TTTAATCGTC GTCTCGGTCG
TGCGGATCGC TACGATTTGT CAGCTGTTGG TCGAATGAAG TTCAACCGCC GCCTGGGTCG
GCCTGACCGC TACGATTTGT CGACCGTAGG CCGCATGAAG TTCAATCGTC GTCTGGGTCG
CCCTGATCGC TATGACTTGT CTGGCGTGGG TCGTATGAAG TTCAACCGTC GTCTCGGTCG
GCCAGATCGT TACGACCTGT CGGGCGTGGG CCGCATGAAG TTCAATCGTC GGCTGGGCCG
ATCAGATCGC TACGACCTCT CGGGTGTTGG ACGTATGAAG TTCAACCGTC GCCTGGGTCG
CGCCGAGCGT TACGACCTGT CGGCCGTAGG CCGGATGAAG TTCAACCGCC GTATCGGTCG
?????????? ?????????? ?????????? ?????????? ?????????? ??????????
?????????? ?????????? ?????????? ?????????? ?????????? ??????????
?????????? ?????????? ?????????? ?????????? ?????????? ??????????
CGCCGACCGC TACGACCTGT CGGCCGTCGG CCGCATGAAG TTCAACCGCC GCCTGGGCCG

TGAAGAGGTC ACGGGCAGCG GTACGCTGGA CAAGGAAGAT ATCGTCGCGG TTCTAAAGTG
AGATTCGTCT GAAGGGATCG GTACATTAGA TCGTGAAGAT ATTGTTGATG TCCTTAAAGC
CGAAGAGGTG TTAGGCGATG GTGTTCTGAG TAATGATGAC ATTGTTGACG TACTAAAAAC
CGAAGAAGTG ACCGGCAGTG GTGTTCTTGA TAAAGAAGAT ATCGTTGAGG TCCTCAAGAC
AGAGGATGTC ATCGGTTCGG GCGTATTAGA TCGCGATGAT ATCGTCGACG TATTGAAAAT
CGAAGAGATT GTCGGTGAAG GTACGCTTTC CCGTGAGGAT ATCGTTGACG TGCTCCAGAC
CGAAAGCTCC GAAGGTATTG GTACCTTAGA CAAGGAAGAT ATTGTTGATG TCCTGAAGAC
GGAGGAGATT GTGGGTGAGG GCACGCTGTC CCGTGAGGAC ATCGTGGATG TACTGCAGAC
TACCGAGATC GAAGGTCCGG GCGTCCTGAG CAAGGAAGAC ATCATCGATG TGCTCAAGAC
?????????? ?????????? ?????????? ?????????? ?????????? ??????????
?????????? ?????????? ?????????? ?????????? ?????????? ??????????
?????????? ?????????? ?????????? ?????????? ?????????? ??????????
CGAGGAGATC ACCGGCAGCG GCATCCTCTC CCGCGAGGAT ATCGTCGATG TGCTGAAAAC

CCTCGTCGAT ATCCGTAACG GTAAAGGCGT TGTTGATGAT ATTGATCACC TCGGCAACCG
TTTGGTGGGT ATTCGTAATG GTAAAGGTGT TGTTGATGAC ATCGACCATT TGGGTAACCG
CTTGGTTGGA ATTCGCAATG GTAAAGGCGT GGTTGATGAT ATCGATCACC TCGGTAACCG
CCTGATCAAC ATCCGTAACG GTAAAGGCAT TGTCGACGAC ATCGATCACC TGGGTAACCG
GCTGGTGTCT ATCCGCAACG GTAAAGGCGT GGTGGATGAT ATCGATCACT TGGGTAACCG
CCTGGTGGGC ATCCGCAACG GTAAAGGCAT GGTTGATGAT ATCGATCACC TGGGTAACCG
ACTGGTCGAT ATCCGTAACG GTAAGGGCAT CGTCGACGAT ATTGATCACC TCGGAAACCG
GCTGGTGGGT ATTCGCAACG GTAAAGGTAT GGTCGATGAT ATCGATCACC TGGGTAACCG
CCTCGTCGAC ATCCGTAACG GCAAGGGCAT CGTCGATGAC ATCGACCACC TGGGCAACCG
?????????? ?????????? ?????????? ?????????? ?????????? ??????????
?????????? ?????????? ?????????? ?????????? ?????????? ??????????
?????????? ?????????? ?????????? ?????????? ?????????? ??????????
GCTCATCGGT ATCCGCAACG GCAGGGGTAT GGTTGACGAC ATTGACCACC TCGGCAACCG

TCGTATCCGT TCTGTCGGTG AGATGGCCGA GAATCAGTTC CGTGTAGGCC TGGTTCGTGT
CCGTATTCGT TCAGTCGGTG AGATGGCAGA GAACCAGTTC CGCGTCGGTC TTGTACGAGT
TCGCGTTCGC TCTGTTGGCG AAATGGCTGA AAACCAGTTC CGCGTTGGAT TGGTTCGAGT
TCGCGTTCGC TCTGTGGGCG AAATGGCTGA AAACCAGTTC CGCGTCGGTT TGGTCCGAGT
TCGTGTCCGT TCAGTCGGCG AAATGGCGGA AAACCAGTTC CGGGTTGGCT TGGTTCGCGT
CCGTATTCGA AGCGTCGGCG AAATGGCTGA GAACCAGTTC CGCGTCGGTC TGGTCCGGGT
TCGTATTCGC TCGGTGGGCG AGATGGCAGA AAACCAGTTC CGCGTGGGTC TCGTTCGCGT
TCGTATCCGT AGCGTGGGCG AGATGGCGGA GAACCAGTTC CGCGTAGGTC TAGTCCGAGT
TCGTGTCCGT TGCGTCGGCG AAATGGCCGA GAACCAGTTC CGCGTGGGCC TGGTGCGTGT
?????????? ?????????? ?????????? ?????????? ?????????? ??????????
?????????? ?????????? ?????????? ?????????? ?????????? ??????????
?????????? ?????????? ?????????? ?????????? ?????????? ??????????
CCGTATCCGC AGCGTCGGCG AGATGGCCGA GAATCAGTTC CGGGTGGGCC TGGTGCGCGT

TGAGCGTGCG GTTAAAGAGC GTCTTTCTAT GGCTGAAAGC GAAGGCTTGA TGCCGCAGGA
AGAGCGTGCT GTTAAAGAGC GCTTGTCTAT GGCGGAGAGC GAAGGCTTGA TGCCTCAGGA
TGAGCGTGCG GTCAAAGAGC GCTTATCGAT GGCAGAAAGC GAAGGCCTAA TGCCTCAAGA
GGAGCGCGCC GTCAAGGAAC GACTGTCCAT GGCAGAGTCT GAGGGCCTGA TGCCCCAGGA
AGAACGTGCG GTGAAAGAGC GTTTGTCAAT GGCGGAAAGC GAAGGCTTAA TGCCCCAGGA
AGAGCGCGCA GTTAAAGAGC GTCTGTCCAT GGCAGAAAGC GAAGGCCTGA TGCCCCAGGA
TGAGCGTGCG GTCAAGGAGC GTCTCTCCAT GGCGGAGAGC GAAGGCTTGA TGCCCCAGGA
AGAGCGCGCA GTGAAAGAGC GCCTGTCCAT GGCTGAGAGC GAAGGCTTGA TGCCGCAGGA
CGAGCGCGCG GTCAAGGAAC GCCTGTCCAT GGCCGAAAGC GAAGGCCTGA TGCCGCAAGA
?????????? ?????????? ??CTGTCCAT GGCTGAGTCC GAATGCCTGA TGCCGCAGGA
?????????? ?????????? ?????????? ?????????? ?????????? ??????????
?????????? ?????????? ?CCTGT-CAT GGCCGAGAGC GAAGGCCTGA TGCCGCAGGA
TGAGCGCGCC GTGAAGGAAC GCCTGTCCAT GGCCGAGAGC GAGGGCCTCA TGCCCCAGGA

CCTTATCAAC GCTAAGCCCG TCTCTGCCGC GGTCAAAGAG TTCTTTGGCT CAAGTCAGTT
TCTGATCAAT GCCAAGCCTG TATCGGCGGC GGTCAAAGAG TTCTTTGGTT CGAGCCAGCT
TATGATTAAC GCAAAACCCG TTGCTGCTGC CGTGAAAGAG TTTTTCGGCT CGTCACAGCT
TCTGATTAAC GCCAAGCCAG TGTCTGCGGC AGTTAAGGAG TTCTTCGGTT CCAGCCAGCT
TCTTATTAAC GCTAAACCTG TATCGGCTGC GGTTAAAGAA TTCTTTGGTT CTAGCCAGTT
TCTCATCAAC GCCAAGCCCG TATCGGCAGC GGTGAAAGAG TTCTTTGGCT CAAGCCAGTT
CCTGATCAAT GCCAAGCCGG TATCGGCAGC TGTGAAGGAG TTCTTTGGTT CGAGCCAACT
TCTGATTAAC GCCAAGCCCG TGTCGGCTGC GGTTAAAGAG TTCTTTGGTT CCAGTCAGCT
CCTGATCAAC GCCAAGCCGG TGGCTGCCGC GATCAAGGAG TTCTTCGGTT CGAGCCAGCT
CCTGATCAAC GCCAAGCCGG TATCGGCGGC GGTGAAGGAG TTCTTCGGCT CCAGCCAGCT
?????????? ?????????G TGTCGGCTGC GGTGAAAGAG TTCTTCGGTT CCAGCCAGCT
CCTGATCAAC GCCAAGCCGG TGTCTGCAGC GGTGAAGGAG TTCTTTGGCT CCAGCCAGCT
CCTCATCAAC GCCAAGCCGG TGTCGGCGGC GGTGAAGGAA TTCTTCGGCT CCAGCCAGCT

GTCACAGTTC ATGGATCAGA ACAACCCACT GTCAGAGGTG ACCCACAAGC GTCGCGTCTC
CTCACAGTTC ATGGATCAAA ACAATCCGTT GTCCGAAGTG ACGCACAAGC GCCGTGTTTC
GTCGCAGTTT ATGGATCAGA ATAATCCCTT GTCAGAAATT ACTCACAAGC GCCGTGTCTC
GTCCCAGTTT ATGGATCAGA ACAACCCGCT GTCAGAAGTG ACTCACAAAC GTCGCGTTTC
ATCGCAGTTT ATGGACCAAA ACAATCCGCT GTCTGAAGTC ACTCACAAGC GCCGAGTGTC
GTCCCAGTTC ATGGATCAGA ACAACCCTCT GTCCGAAGTG ACGCACAAGC GCCGTGTTTC
GTCCCAGTTC ATGGATCAGA ACAACCCGCT GTCGGAAGTT ACCCACAAGC GTCGGGTCTC
GTCGCAGTTT ATGGACCAGA ACAACCCGCT GTCGGAAGTT ACTCACAAGC GCCGCGTATC
GTCGCAGTTC ATGGACCAGA ACAACCCGCT TTCCGAGATC ACCCACAAGC GCCGCGTCTC
GTCCCAGTTC ATGGACCAGA ATAACCCGCT GTCGGAAGTG ACCCACAAGC GTCGCGTTTC
GTCGCAGTTC ATGGACCAGA ACAACCCGCT GTCTGAAGTC ACGCACAAGC GTCGCGTGTC
GTCCCAGTTC ATGGATCAGA ACAATCCGCT ATCGGAAGTG ACGCACAAGC GCCGCGTCTC
GTCCCAGTTC ATGGACCAGA ACAACCCGCT CTCGGAAGTG ACCCACAAGC GCCGCGTCTC

TGCCTTGGGC CCAGGTGGTC TGACACGTGA GCGTGCAGGC TTTGAAGTTC GCGACGTACA
GGCCTTGGGC CCAGGTGGTT TGACAAGAGA GCGTGCCGGT TTTGAGGTAC GTGACGTTCA
TGCATTGGGA CCAGGTGGTT TGACGCGTGA AAGGGCGGGA TTTGAAGTCC GGGATGTACA
TGCTCTCGGC CCTGGTGGTC TGACGCGTGA GCGCGCTGGA TTCGAAGTCC GTGACGTACA
AGCCTTGGGC CCTGGTGGTC TAACGCGAGA GCGTGCGGGT TTTGAGGTTC GGGACGTGCA
TGCGCTTGGA CCCGGTGGTC TGACCCGTGA GCGAGCAGGT TTTGAAGTGC GCGATGTACA
TGCGCTTGGG CCGGGTGGTC TGACGCGAGA GCGGGCAGGC TTTGAGGTTC GCGACGTACA
GGCCTTGGGG CCAGGCGGTC TTACGCGAGA GCGCGCGGGC TTTGAGGTTC GCGACGTACA
CGCGCTCGGC CCGGGCGGTC TGACCCGTGA GCGTGCGGGC TTCGAGGTTC GTGACGTACA
CGCGCTTGGC CCGGGCGGCC TGACCCGCGA GCGCGCCGGC TTCGAAGTGC GCGACGTACA
CGCGCTTGGG CCGGGCGGTC TCACCCGTGA GCGCGCCGGC TTTGAGGTGC GCGACGTGCA
GGCGCTCGGG CCGGGTGGTC TGACCCGCGA GCGCGCCGGT TTTGAGGTGC GCGACGTGCA
GGCCCTCGGC CCCGGCGGCC TGACCCGCGA GCGCGCCGGC TTCGAGGTGC GCGACGTGCA

CCCCACGCAC TACGGTCGTG TATGTCCCAT TGAGACCCCG GAAGGTCCAA ACATTGGTTT
CCCCACACAC TACGGTCGTG TTTGTCCTAT TGAGACGCCA GAAGGTCCGA ATATTGGCCT
TCCGACTCAC TATGGTCGCG TTTGTCCGAT CGAGACACCG GAAGGTCCAA ACATCGGGTT
CCCGACCCAC TACGGTCGTG TATGTCCTAT TGAGACACCT GAAGGACCGA ACATCGGCCT
CCCGACTCAC TACGGTCGCG TGTGTCCCAT TGAAACGCCT GAAGGCCCAA ACATTGGTTT
CCCGACGCAC TACGGCCGTG TATGCCCGAT TGAAACACCG GAAGGACCCA ACATCGGTCT
CCCGACCCAC TACGGACGAG TGTGCCCGAT TGAGACGCCG GAGGGGCCGA ACATCGGTTT
TCCGACACAC TACGGTCGGG TCTGTCCTAT TGAGACACCG GAAGGCCCGA ACATCGGCCT
CCCGACCCAC TACGGCCGCG TGTGCCCGAT CGAAACCCCT GAAGGTCCGA ACATCGGTCT
CCCGACGCAC TACGGCCGTG TGTGCCCGAT TGAAACGCCG GAAGGTCCGA ACATCGGCCT
TCCAACGCAC TACGGTCGCG TATGCCCGAT TGAAACGCCT GAAGGCCCGA ACATCGGCTT
TCCCACGCAC TACGGTCGGG TCTGCCCGAT CGAAACGCCG GAGGGCCCGA ACATCGGCCT
CCCGACGCAC TACGGCCGGG TCTGTCCCAT CGAGACGCCG GAAGGCCCGA ACATCGGCCT

GATCAACTCA TTGGCAGCTT ACGCGCGCAC TAACGAGTAT GGCTTCCTCG AGTCGCCTTA
GATTAACTCT TTGGCGACTT ATGCGCGCAC CAATGAATAC GGATTTTTAG AAGCCCCTTA
GATCAACTCA TTGGCAACGT ATGCCCGTAC CAACGAATAT GGGTTTTTAG AAAGTCCTTA
GATCAACTCG CTGGCAACTT ACGCTCGCAC CAACGACTAT GGCTTCCTCG AAAGTCCTTA
GATCAACTCG TTGGCGACCT ATGCGCGCAC CAATGAGTAC GGCTTCTTGG AGTCGCCTTA
GATTAATTCT CTTGCGGTCT ATGCCCGCAC TAACGAGTAT GGATTCCTTG AGAGTCCCTA
GATTAACTCG CTGGCCACCT ACGCGAGAAC CAACGAGTAC GGCTTCCTCG AATCACCTTA
GATCAACTCC CTGGCAGTCT ATGCCCGCAC CAACGAGTAC GGATTCCTGG AGAGCCCTTA
GATCAACTCC CTGGCGACCT ACGCCCGCAC CAACAAGTAC GGCTTCCTCG AGAGCCCGTA
GATCAACTCG CTGGCCACCT ACGCGCGCAC CAACGACTAC GGCTTCCTGG AGTCGCCCTA
GATCAACTCG CTGGCGACCT ACGCCCGCAC CAACGATTAC GGCTTTCTTG AGAGCCCGTA
GATCAACTCG CTGGCGGTAT ATGCGCGTAC CAACGACTAT GGCTTCCTGG AAAGTCCCTA
GATCAACTCC CTGGCGGTTT ACGCCCGCAC CAACGACTAC GGTTTCCTCG AGAGCCCCTA

TCGAAAGGTG GTCGATGGCG TCGTTACTGA TGAAATCGAA TACCTTTCAG CCATCAACGA
TCGAAAGGTC GTTAATGGCG TCGTCACTGA TGACATTGAG TACCTCTCGG CGATTAACGA
TCGTAAGGTT GTCAAAGGTG TAGCAACCGA AGATATCGAA TACCTGTCGG CGATTAACGA
TCGCAAGGTT GTGAACGGTA AGGTCACCGA CGACATTGAA TTCCTGTCTG CGATTAACGA
TCGTCGTGTG GTTGATGGTC AGGTCACTGA TGATATCGAG TATTTGTCTG CCATTAACGA
TCGAAAAGTG ATCGACGGCG TTGTTACCGA CGAGATTGAG TATTTGTCGG CCATCAACGA
TCGTCGAGTC GTCGACGGCG TGGTGACCGA AGATATCGAA TACCTGTCAG CGATTAATGA
CCGCAAGGTT GTAGATGGTG TCGTTACCGA TGACATTGAG TATCTTTCAG CGATCAACGA
CCGCGTGGTC AAGGACAGCC TGGTAACCGA CGAGATCGTG TTCCTGTCGG CGATCGAAGA
CCGCAAGGTG GTGGATGGCC AGGTGACCGA CGAGATCGAG TACCTGTCGG CCATCAACGA
CCGCAAGGTG GTTAACGGCC AGGTCACCGA CGACGTGGAA TTCCTGTCTG CGATCAACGA
CCGTCGCGTG GTCGACGGGC AGGTGACCGA CGATATCGAG TACCTGTCTG CTATCAACGA
CCGTCGTGTG GTGGACGGGC AGGTGACCGA CGAGATCGAG TACCTGTCGG CCATCAACGA

AGCGAACCAT GTGATTGCAC AGGCTTCTGC TGCGTTGAAT GATTCGAACC AGTTCGTTGA
GGCTGAGCAC GTTATTGCGC AGGCTTCAGC GCAAATGGAC GAGAAAAATC GGTTCGTAGA
AGCTGAATAT GTCGTTGCAC AGGCATCTGC TACCCTCGAC AAAAAGGGCA AGTTAATTGA
AGCTGAAAAT GTGATTGCCC AGGCTTCTTC TCCTCTGGAC AAGAACAAGA AGTTCACCGA
AGCCGAGCAC GTGATTGCGC AGGCGTCGGC AACCGTTGAC GAGAATGGAC GCTTTACCGA
AGCCGAGCAC GTGATTGCCC AGGCCTCTGC GGAACTCGAC AGCAAGAATC GTTTTGTTGA
GGCGGGGCAC GTGATTGCCC AGGCGTCTGC AACGCTCGAT GAAAACGACC GTTTCGTCGA
AGCCGAGCAC GTGATTGCCC AGGCCTCTGC GGAACTTGAC AGCAAGAACC GCTTTGTTGA
AGCCGACCAC GTCATCGCCC AGGCTTCGGC GACCCTCAAC GAGAAGGGTC AACTGGTGGA
AGCCGGTTTT GTGATCGCCC AGGCCTCTGC GACCCTGGAT GACAAGGGCC GCTTTGTCGA
AGCCGAGCAC GTGATTGCCC AGGCGTCGGC GGCGGTGGAC AGCAAGAACC GTTTTGTCGA
GGCGGAGCAC GTGATTGCGC AGGCGTCTGC GAGTCTCGAC AAGAGCAACC GCTTNGTCGA
GGCGGAGCAC GTGATCGCCC AGGCCTCGGC GAGCCTCGAC AAGAACAACC GCTTCGTCGA

CGAGCTCATT AATGTTCGTC ATATGAACGA ATTCACGGTG AAGCCTGCTG CTGACGTAGA
TGATCTTATT AATGTTCGAC ACATGAACGA ATTTACGATC AAGCCCGCTG CCGAAGTGGA
TGAGTTGGTA GCAGTGCGCC ATCAAAACGA ATTTACGGTC AAAGCACCGG AAGATGTCGA
GGAACTGATT GCTGTTCGCT ACCTGAACGA GTTTACCGTG AAGGCACCGG AAGACGTAAA
TGACTTAGTC GCGGTGCGTC ACATGAACGA ATTTACGGTG ATGCCACCCG AGCGTATCGA
CGATCTGATT GCCGTTCGTC ACCTGAACGA ATTTACGGTC ATGGATCCTG AGCGCATCGA
CGAGCTGATC AACGTTCGCC ACGGCAACGA ATTTACCGTG AAGCCGGCGA CCGAAGTCGA
CGAGTTGATT GCAGTACGTC ACCTGAATGA ATTTACGGTG ATGGATCCGG ATCGTGTTGA
CGAGCTGGTG GCCGTGCGTC ACCTGAACGA ATTCACCGTG AAGGCGCCGG AAGACGTGAC
CGACCTGATC AACGTGCGTC ACATGAACGA ATTCACCGTC AAGCCGGCGG TGGAAGTGGC
CGACCTGATC GCCGTGCGTC ACATGAACGA ATTCACGGTC ATGCCGCCCG AGAAGGTGGA
CGATCTCATT ACGGTGCGTC ACCTGAACGA ATTTACGGTG ATGCCGCCGG AGCGCGTCGA
CGATCTGATC ACCGTGCGGC ACATGAACGA GTTCAACCTC ATGCCGCCGG AGCGCGTGGA

TTTCATGGAC GTGTCTCCAA AGCAGGTGGT GTCAATCGCA GCCGCGTTGA TCCCCTTCCT
TTTTATGGAC GTGTCGGCTA AGCAGGTTGT TTCTATTGCT GCCGCGCTGA TTCCCTTCCT
GTATATGGAT GTCTCTCCGA AGCAGGTTGT TTCTGTTGCG GCGGCGTTGA TTCCATTCCT
TTATATGGAC GTGTCACCGA AGCAGGTGGT GTCGGTGGCT GCGGCCCTGA TCCCCTTCCT
CTACATGGAC GTATCGCCCA AGCAGGTTGT ATCGATTGCG GCGGCTTTGA TTCCGTTCCT
CTACATGGAT GTGTCTCCCC AGCAGATCGT ATCGGTAGCG GCAGCGCTGA TTCCGTTCCT
CTTTATGGAC GTATCGCCGA AGCAAGTGGT CTCCATCGCG GCGGCACTCA TTCCGTTCCT
TTACATGGAC GTTTCACCAC AACAGATTGT GTCCGTGGCG GCGGCGTTGA TTCCGTTCCT
CCTGATGGAC GTGTCGCCGA AGCAGGTCGT TTCCGTCGCT GCCTCGCTGA TTCCGTTCCT
CTACATGGAC GTATCACCCC AGCAGGTGGT GTCTGTGGCG GCGGCGCTGA TCCCCTTCCT
CTACATGGAC GTGTCGCCAA AGCAGGTAGT GTCTGTTGCC GCGGCGTTGA TCCCGTTCCT
TTACATGGAC GTGTCACCCC AGCAGGTAGT ATCGGTGGCG GCAGCCCTGA TTCCGTTCCT
CTACATGGAC GTGTCGCCGC AGCAGGTGGT GTCCGTAGCC GCGGCGCTGA TTCCGTTCCT

CGAGCACGAT GATGCGAACC GTGCATTGAT GGGTTCAAAC ATGCAGCGTC AAGCGGTGCC
CGAACACGAC GATGCTAACC GAGCCCTCAT GGGATCAAAC ATGCAGCGTC AAGCAGTACC
CGAACACGAT GATGCTAACC GGGCCTTGAT GGGGTCGAAC ATGCAGCGAC AGGCTGTCCC
CGAGCACGAT GACGCGAACC GGGCACTGAT GGGTTCGAAT ATGCAGCGTC AGGCCGTACC
TGAGCACGAC GACGCTAACC GAGCTTTGAT GGGTTCTAAC ATGCAGCGTC AGGCGGTCCC
TGAGCACGAT GACGCCAACC GCGCCCTCAT GGGCTCGAAC ATGCAGCGTC AGGCAGTGCC
CGAGCACGAT GATGCGAACC GGGCCCTGAT GGGTTCGAAC ATGCAGCGTC AGGCGGTGCC
CGAGCACGAT GACGCCAACC GCGCCTTGAT GGGTTCGAAC ATGCAGCGCC AGGCGGTGCC
CGAGCACGAT GACGCCAACC GCGCACTCAT GGGCTCGAAC ATGCAGCGTC AGGCCGTGCC
GGAGCACGAT GACGCCAACC GCGCCCTGAT GGGCTCGAAC ATGCAGCGCC AGGCAGTGCC
TGAGCACGAT GACGCGAACC GCGCGCTCAT GGGCTCGAAC ATGCAGCGCC AGGCCGTTCC
GGAGCACGAT GACGCCAACC GCGCCCTCAT GGGTTCCAAC ATGCAGCGCC AGGCCGTTCC
GGAGCACGAC GACGCCAACC GCGCCCTCAT GGGCTCGAAC ATGCAGCGCC AGGCCGTGCC

TACGCTCAAG ACCCAAGCGC CGCTCGTCGG TACGGGCATG GAGCGTTACG TGGCTCGCGA
GACGCTGGTG GCTGATAAGC CGCTGGTAGG TACGGGCATG GAGCGCTACG TTGCTGGTGA
GACACTAAAA GCTGAGAAGC CGTTAGTGGG TACAGGCATC GAGCGATTTG TTGCATCCGA
CACGCTATCC AGTGATAAGC CGCTGGTTGG TACTGGCATG GAGCGCTATG TAGCTTCTGA
CACGTTGGTG AGTGATAAGC CCCTGGTTGG TACTGGTATG GAGCGCTACG TCGCTCGCGA
TACCCTGCGC AGTGAGAAGC CCCTTGTCGG TACCGGCATG GAGCGTTTTG TTGCCGCAGA
GACATTGCGT GCCGAGAAGC CGCTTGTGGG TACGGGTATG GAGCGTTACG TGGCCGCGGA
TACGCTGCGC AGTGAGAAGC CCCTTGTCGG TACCGGCATG GAGCGGTTTG TGGCCGCCGA
GACCCTGCGT GCCGACAAGC CGCTGGTGGG TACCGGCATG GAGCGCAACG TGGCGCGCGA
GACCCTTAAG AGCGACAAGC CGCTGGTGGG TACCGGCATG GAGCGCTACG TGGCAGCGGA
CACACTGAAG TGTGAGAAGC CGTTGGTGGG TACCGGCATG GAGCGCTACG TGGCCGCTGA
CACGCTGCGC GCCGACAAGC CGCTGGTAGG CACCGGCATG GAGCGCTTTG TTGCCGGCGA
GACGCTGCGC AGCGAGAAGC CCCTGGTGGG CACCGGCATG GAGCGCTTTG TGGCCGCCGA

CTCAGGTGTC TGTAAAGTTG CAACGCGCGG TGGCGTCGTT GACTCTGTTG ATGCGAGCCG
CTCCGGGGTT TGTAAGGTGG CGCGCCGTGC AGGAACGATC GACTCGGTTG ATGCAAGCCG
CTCTGGGGTG TGTGAGGTAG CTCGCCGTGG CGGTGTTATC GATAGTGTTG ATTCAGCGCG
CTCCGGTGTT TGTGTGGTCG CTAACCGTCC CGGTGTGATT GATTCAGTTG ACGCTAGTCG
CTCTGGCGTG TGTGTGGTGG CGAAGCGAGC TGGCGTGGTC GATTCTGTCG ACGCGAGCCG
CTCGGGTGTG TGTGTCGTCG CGAAGCGTCC CGGATTCATC GATTCTGTTG ATGCGAGCCG
TTCGGGTGTC TGCGAAGTCG CGCGTCGTGG CGGCGTTATC GACTCCGTCG ATGCCAGCCG
TTCGGGCGTA TGTGTGGTAG CCAAGCGTCC GGGTGTTATC GACTCTGTTG ATGCCAGCCG
CTCCGGCGTC TGCGTCGTGG CTCGCCGTGG CGGTGTGATC GACTCGGTCG ATGCCAGCCG
TTCCGGCGTG TGCGCCGTGG CCCGTCGCCC GGGTGTGATC GACTCCGTCG ACGCCAGCCG
TTCCGGTGTG TGTGTCGTGG CCCGCCGCGA CGGCGTCATC GACTCCGTGG ACGCCAGCCG
CTCCGGCGTC TGTGTTCTGG CCAACCGCAA CGGCGTTGTG GATTCCGTGG ACGCCAGCCG
CTCCGGCGTC TGCGTGGTCG CGCGCCGCAG CGGTGTCATC GACTCCGTGG ACGCCAGCCG

CATTGTTGTC CGTGTTAACC CCGCTGAGGT GGGCCAGGAC GAGTCGCCGG TCGATATTTA
AATCGTTGTT CGTGTTGACG CAGATAACGT GGCGAAGGGT GAATCCCCCG TCGATATCTA
TATCGTTGTT CGAGTTACCG ATACTGAAGT CGAAGTTGGT CAGTCGCCGG TTGATATCTA
CATCGTGGTT CGCGTCAATG ATAAAGACGT AGGCGTAGAC GAGGCTCCGG TTGATATCTA
GATTGTGGTT CGAGCGAGTG CCGAAGAAGC TGACGGCAAT GAAGCGCCAG TGGATATCTA
CATCGTGGTG CGAGTGGACG ATTCAGAGGT GGGGGCCGGT GAGGCGCCCG TCGACATCTA
AATTGTTGTT CGTGTCGATG CCGATAAGGT GGGCTCTGAC GAGTCGCCGG TCGATATTTA
TATTGTGGTG CGTGTGGACG ACTCGGAGGT GGGTCCTGGT GAAGCGCCGG TCGATATTTA
TGTCGTGGTT CGCGTGGCGG ATGACGAAGT CGAGACCGGC GAAGCGGGTG TCGACATCTA
CATCGTGGTG CGGGTGAACG ACAAGGACGT GGGCAAGGAC GAGGCGCCGG TTGATATCTA
CATCGTGGTC CGTGTCAACG ACAAGGACGT GGGTCGTGAC GAGGCGCCGG TTGATATCTA
TATTGTGGTG CGCGTTGACG ATCAGGATGT GGGCCCCGAT GAAGCGCCTG TAGACATCTA
CATTGTGGTG CGGGTGGACG ACGCCGCCGT GGGCCCCGAC GAGGCCCCGG TGGACATTTA

CAACCTCACG AAGTACAAGC GTTCTAACCA GAACACCTGT GTTAACCAGC GTCCAATTGT
TAACCTGACG AAGTACAAGC GTTCTAACCA GAATACCTGT ATCAACCAAC GTCCTATCGT
TAATTTGACT AAGTACACGC GTTCTAATCA GAACACTTGT ATTAATCAGC GCCCTATTGT
CAACCTGACC AAGTACACCC GTTCAAACCA GAACACCTGT ATCAACCAGC GTCCTATTGT
CAACTTAGTG AAGTACACCC GATCTAACCA GAATACCTGC ATTAATCAGC GGGCCATCGT
CAACCTGACC AAATACACCC GTTCGAACCA GAACACCTGT ATCAACCAGC GTCCCATCGT
CAACCTGACC AAGTACAAGC GTTCCAACCA GAATACGTGT ATTAACCAGC GTCCCATTGT
CAATTTGACC AAGTACACCC GCTCTAACCA GAACACCTGT ATCAACCAGC GTCCTATTGT
CAACCTGACC AAGTACACTC GTTCCAACCA GAACACCTGC ATCAACCAGC GTCCGCTGGT
CAACCTGACC AAGTACACCC GCTCCAACCA GAATACCTGC ATCAACCAGC GCCCGATTGT
CAACCTGACC AAATACACCC GTTCCAACCA GAACACCTGT ATCAACCAGC GTCCGATCGT
CAACCTGACC AAGTACACGC GGTCAAACCA GAACACCTGC ATCAATCAGC GACCGATCGT
CAACCTCACC AAGTACACGC GTTCCAACCA GAACACCTGC ATCAATCAGC GGCCGATCGT

TAGCCCCGGC GACTCCGTTC AGCGCGGCGA CATCCTAGCG GATGGACCTT CGGTTGACCT
GAAGGTAGGG GACCGCATCG ATCGCGGTGA TATTTTGGCT GACGGTCCTT CGGTCGATAT
GAAAGAGGGT GATGCAATAC GACGCGGCGA TATTCTAGCT GACGGCCCAT CGATTGATCT
TAAACAGGGC GACGCGGTAT CCCGAGGCGA CATTCTTGCC GATGGCCCGT CTATTGATAT
GAGTAAAGGC GATGTGGTTG AGCGCGGTGA TATTTTGGCT GATGGTCCCT CCGTTGATAT
GAGTCGCGGC GATACCGTGG CACGCGGCGA TATCCTTGCC GATGGACCGT CCATCGACCT
GAAGCCCGGC GATGTGGTCG CCCGTGGTGA CATTCTTGCC GATGGCCCTT CGGTGGATCT
GGGTCGCGGA GATTCGGTGG CGCGGGGCGA TATCCTCGCA GACGGTCCGT CCATTGATTT
GAGCAAGGGT GACGTGGTCG CGCGCGGCGA CATCCTGGCC GACGGTCCGT CCACCGACAT
GAAGCAGGGC GACGTGGTGG ATCGCGGTGA CATCCTGGCC GATGGCCCGT CCATCGAC??
GAAGCAGGGT GATGTAGTGG CCCGCGGCGA T????????? ?????????? ??????????
GACTCGCGGT GACCGGGTGA ACCGCGGCGA TATCCTTGCG GATGGCCCGT CCATCGAC??
CAGCCGCGGT GACCAGGTGG CGCGCGGCGA CATCCTGGCC GACGGCCCGT CCATTGATAT

CGGTGAGCTG GCGCTTGGGC AGAACATGCG CATAGCGTTC ATGCCTTGGA ACGGCTACAA
GGGTGAGCTG GCGCTGGGTC AGAATATGCG CATCGCCTTT ATGCCTTGGA ACGGCTACAA
GGGTGAGTTA GCTCTGGGGC AAAATATGCG AATCGCATTT ATGCCTTGGA ATGGCTATAA
GGGCGAACTG GCGTTGGGTC AGAACATGCG CATTGCGTTC ATGCCCTGGA ATGGCTACAA
GGGTGACTTG GCGCTTGGGC AAAATATGCG TATCGCGTTC ATGCCCTGGA ATGGTTACAA
GGGTGAGCTG GCGCTGGGGC AGAACATGCG CATCGCGTTC ATGCCCTGGA ATGGTTACAA
CGGTGAATTG GCTCTGGGTC AGAACATGCG CATCGGGTTC ATGCCCTGGA ATGGCTATAA
GGGTGAGCTG GCTCTTGGGC AGAATATGCG CATCGCATTC ATGCCCTGGA ATGGCTACAA
GGGCGAACTG GCCCTGGGCC AGAACATGCG CGTAGCGTTC ATGCCCTGGA ACGGCTTCAA
?????????? ?????????? ?????????? ?????????? ?????????? ??????????
?????????? ?????????? ?????????? ?????????? ?????????? ??????????
?????????? ?????????? ?????????? ?????????? ?????????? ??????????
GGGCGAGCTG GCCCTGGGCC AGAACATGCG CATCGCGTTC ATGCCCTGGA ACGGCTACAA

CTTTGAGGAC TCAATCCTCG TATCAGAGCG CGTTGTTGAA GAGGACCGTC TGACAACGAT
CTTTGAGGAT TCCATTCTGG TTTCAGAGCG GGTCGTGAAG GAAGATCGTT TCACAACGAT
CTTTGAAGAT TCTATTCTAG TCTCTGAACG GGTGGTAAAA GAAGACCGGT TCACTACGAT
CTTTGAGGAT TCCATCCTGG TATCCGAGCG AGTGGTGAAA GAAGACCGCT TTACAACGAT
CTTCGAAGAC TCGATCCTGG TATCTGAGCG TGTCGTTAAA GAAGATCGTT TCACATCGAT
CTTCGAGGAT TCGATTCTCG TCTCCGAGCG GGTTGTGAAG GAGGACCGTT TCACGACGAT
CTTTGAGGAT TCGATTCTTG TTTCTGAGCG TGTTGTCGAA GAGGACCGTT TCACGACAAT
CTTCGAAGAC TCGATCCTTG TATCAGAGCG AGTTGTCAAG GAAGACCGCT TTACAACCAT
CTTCGAAGAC TCCATCTGCC TGTCCGAGCG CGTGGTCCAG GAAGATCGTT TCACCACGAT
?????????? ?????????? ?????????? ?????????? ?????????? ??????????
?????????? ?????????? ?????????? ?????????? ?????????? ??????????
?????????? ?????????? ?????????? ?????????? ?????????? ??????????
CTTCGAGGAT TCGATTCTCG TCTCCGAGCG GGTGGTCAAG GAAGATCGTT TCACCACCAT

CCACATTCAG GAACTCACGT GTATTGCTCG CGATACTAAG CTGGGGGCTG AAGAAATTTC
CCACATTCAG GAGCTGACCT GTATTGCTCG AGACACCAAG CTGGGGTCTG AAGAGATTAC
ACATATTCAG GAGTTAACCT GTATTGCTCG TGACACTAAA CTAGGTTCTG AGGACGTGAC
CCATATTCAG GAACTGACCT GTATTGCGCG TGACACCAAG CTGGGGTCGG AAGAAATTTC
TCATATCCAA GAACTGACCT GTATCGCCCG CGACACCAAG CTGGGATCCG AAGAAATTTC
CCACATCCAG GAACTGACCT GTATTGCACG GGATACCAAG CTGGGCTCCG AAGAGATCTC
TCACATTCAG GAGCTGACCT GTATCGCCCG CGACACCAAG CTGGGGTCGG AAGAGGTCAC
TCACATTCAA GAGCTCACCT GTATTGCCCG TGATACCAAG CTCGGATCTG AAGAGATCTC
CCACATCCAG GAACTGACCT GCGTCGCTCG TGACACCAAG CTCGGCCCAG AGGAAATCAC
?????????? ?????????? ?????????? ?????????? ?????????? ??????????
?????????? ?????????? ?????????? ?????????? ?????????? ??????????
?????????? ?????????? ?????????? ?????????? ?????????? ??????????
CCACATCCAG GAGCTGACCT GTATCGCCCG GGACACCAAG CTCGGACCGG AGGAGATCTC

AGCCGATATC CCAAATGTTG GCGAAGGCGC ACTAGGTAAG CTCGACGAAT CAGGCATTGT
AGCAGACATT CCAAATGTTG GCGAAGGTGC GCTGGGTAAA CTAGACGAGT CAGGCATTGT
TTCAGATATC CCTAATGTTG GTGAGGGTGC GCTTGGTAAA CTGGACGATT CGGGTATTGT
CTCTGATATT CCCAATGTTG GTGAGAGCGC TCTGTCCAAG CTGGATGAGT CTGGCATCGT
TGCCGATATT CCAAACGTTG GTGAAAGTGC GTTATCGAAG CTTGATGAGT CCGGTATCGT
CGGTGATATC CCCAATGTCG GTGAAGGTGC GCTGTCAAAT CTGGATGAGT CCGGCATCGT
CTCGGACATT CCCAACGTTG GCGAAGGCGC TCTCAGCAAG CTCGATGAGT CGGGCATTGT
TGCCGACATT CCTAACGTAG GGGAGGGCGC ACTGTCCAAC CTGGATGAGT CGGGAATTGT
CGCGGACATC CCGAACGTGG GCGAGGCCGC GCTGAACAAG CTGGACGAAG CCGGTATCGT
?????????? ?????????? ?????????? ?????????? ?????????? ??????????
?????????? ?????????? ?????????? ?????????? ?????????? ??????????
?????????? ?????????? ?????????? ?????????? ?????????? ??????????
TTCGGATATC CCCAACGTCG GCGAGAGCGC CCTGGCCAAG CTCGATGAGT CCGGCATCGT

GTACATCGGT GCTGAGGTCG ACGCTGGTGA CATTCTTGTT GGTAAGGTCA CACCAAAAGG
CTATATTGGT GCTGAGGTTG ACGCCGGTGA TATTTTGGTG GGCAAGGTTA CCCCCAAGGG
CTACATCGGT GCTGAAGTGG CAGCCGGTGA TATTCTTGTT GGTAAAGTAA CGCCTAAAGG
GTACATTGGC GCTGAAGTTG ACGCCGGCGA TATTCTGGTC GGTAAGGTGA CGCCCAAGGG
CTATATCGGT GCGGAAGTCG AGCCAGGTGA CATCTTGGTG GGTAAGGTCA CACCCAAAGG
TTACATCGGT GCGGAAGTGG ACGCCGGTGA CATTCTTGTT GGTAAGGTGA CCCCCAAGGG
CTATATCGGT GCCGAGGTTG ACGCCGGCGA TATCCTGGTC GGCAAGGTAA CCCCCAAAGG
CTACATCGGT GCGGAAGTGG ATGCCGGGGA CATACTGGTC GGTAAAGTGA CTCCCAAGGG
CTACGTCGGC GCCGAAGTGC AGGCCGGCGA CATCCTGGTC GGCAAGGTCA CTCCGAAAGG
?????????? ?????????? ?????????? ?????????? ?????????? ??????????
?????????? ?????????? ?????????? ?????????? ?????????? ??????????
?????????? ?????????? ?????????? ?????????? ?????????? ??????????
CTATATCGGT GCCGAGGTGG ACGCCGGTGA CATCCTCGTG GGCAAGGTCA CGCCGAAGGG

TGAGACTCAG CTGACGCCTG AAGAGAAGCT CCTCCGTGCC ATCTTTGGTG AGAAGGCCTC
CGAGACCCAG TTAACTCCTG AAGAAAAATT GCTGCGTGCC ATCTTCGGTG AAAAGGCTTC
TGAAACCCAG CTAACGCCGG AAGAAAAGCT GCTTCGCGCC ATCTTTGGTG AAAAGGCATC
CGAGACCCAA CTGACTCCGG AAGAAAAGCT GTTGCGTGCA ATTTTCGGTG AGAAGGCCTC
CGAGACTCAG CTAACACCAG AAGAAAAGCT GCTTCGTGCA ATTTTCGGTG AGAAGGCATC
CGAGACACAG CTTACCCCGG AAGAGAAGCT CCTCCGCGCG ATCTTCGGCG AGAAGGCATC
CGAGACGCAA CTGACTCCAG AGGAGAAGCT GCTGCGAGCC ATCTTCGGGG AGAAGGCGTC
CGAAACGCAG CTGACTCCAG AAGAGAAGCT CCTGCGTGCG ATCTTTGGTG AGAAAGCGTC
CGAGACCCAG CTGACTCCGG AAGAGAAGCT GCTGCGCGCG ATCTTCGGTG AGAAGGCGTC
?????????? ?????????? ?????????? ?????????? ?????????? ??????????
?????????? ?????????? ?????????? ?????????? ?????????? ??????????
?????????? ?????????? ?????????? ?????????? ?????????? ??????????
CGAGACCCAG CTCACCCCGG AGGAAAAACT GCTCCGCGCG ATCTTCGGCG AAAAGGCGTC

TGACGTGAAA GACACGTCCT TGCGCGTCCC ATCAAGCTAC AAGGGCACTG TGATCGACGT
GGACGTTAAA GATACGTCAT TGCGAGTGCC GTCTAGCTAC AAAGGCACTG TCATCGATGT
TGATGTTAAA GATACGTCGC TGCGTGTCCC CTCGAGCGTT AAGGGTACTG TCATCGATGT
CGACGTTAAA GACACCTCCC TGCGTGTGCC ATCCAGCACC AAGGGTACTG TTATCGACGT
AGACGTAAAA GATACGTCGC TGCGCGTACC CTCAAGCACC AAGGGAACCG TAATTGACGT
GGATGTGAAA GACACCTCCC TGCGTGTGCC CTCCAGCACC AAGGGTACGG TCATTGACGT
GGATGTTAAA GATACGTCCC TGCGCGTGCC ATCAAGTTAC AAGGGTACGG TTATCGACGT
GGATGTGAAA GACACCTCTC TGCGTGTGCC TTCGAGTACC AAGGGTACGG TTATCGACGT
CGACGTGAAG GACACCTCCC TGCGTGTGCC GACCGGCACC AAGGGTACCG TCATCGACGT
?????????? ?????????? ?????????? ?????????? ?????????? ??????????
?????????? ?????????? ?????????? ?????????? ?????????? ??????????
?????????? ?????????? ?????????? ?????????? ?????????? ??????????
TGACGTGAAG GACACCTCCC TGCGCGTACC GTCCAGCACC AAGGGCACGG TCATCGACGT

TCAGGTCTTC ACTCGCGATG GTCTTGAGAA AGATGCTCGT GCCAAGCAGA TCGAAGCGTC
GCAAGTTTTC ACTCGAGATG GCCTTGAAAA GGATCCGCGA GCTAAGCAAA TTGAAAACGC
CCAGGTATTT ACTCGCGATG GTCTGGAAAA AGATCAGCGT GCGCTGGAAA TTGAAAAGTC
GCAGGTATTC ACCCGCGACG GTCTCGAAAA AGACCAGCGT GCCCAACAGA TCGAGAAGAG
TCAGGTCTTC ACCCGCGATG GTTTGGAAAA AGACTCGCGA GCGCGCGAGA TCGAAAACCA
TCAGGTCTTT ACCCGCGACG GCCTCGAGAA GGACGCCCGG GCCAAGCACA TCGAAAAGAC
ACAGGTCTTC ACCCGCGATG GTCTAGAGAA GGACCCCCGT GCAAAGCAGA TCGAAGCGGC
GCAGGTATTT ACCCGTGATG GGCTTGAGAA AGATGCTCGT GCGAAGCACA TCGAAAAGAC
TCAGGTCTTC ACCCGCGACG GCGTCGAGCG CGATTCCCGC GCGCTGTCCA TCGAGAAGAT
?????????? ?????????? ?????????? ?????????? ?????????? ??????????
?????????? ?????????? ?????????? ?????????? ?????????? ??????????
?????????? ?????????? ?????????? ?????????? ?????????? ??????????
ACAGGTGTTC ACCCGCGACG GCCTGGAGAA GGACGCCCGC GCCCAGCAGA TCGAGAAGAT

ACAGCTCGCC GACTACCGTA AAGACCTCAA AGAAGAGCTC CGAATCTACG AAGAAGCGAC
ACAGTTGGCA GATTATCGCA AGGATCTTCG CGAAGAACTG CGTATCTACG AGGAGGCGAC
CCAGCTGGAC GAATACCGCA AAGATTTGAA TGAAGAGTTC CGTATTGTTG AAGGTGCAAC
CCAGCTGGAC GACTACCGCA AGGATCTCAA AGAAGAGTAT CGTATCTTTG AAGAGGCCAC
CCAGTTGAAC GAGTTCCGTA AGGATCTGAA AGAAGAGTAT CGGATCTATG AGGAAGCGGT
GCAGCTCGAT GAGTATCGAA AGGATCTCAA GGAAGAGTTT CGTATTTATG AGGAGGCGAC
GCAGCTTGGG GATTACCGCA AGGACCTCAA GGAAGAGTAT CGGATTTACG AAGAGGCGAC
TCAGCTTGAT GAGTACCGCA AGGATCTCAA AGAAGAGTTC CGCATCTATG AAGAAGCGAC
GCAACTCGAC CAGATCCGCA AGGACCTGAA CGAAGAGTTC CGCATCGTCG AAGGCGCGAC
?????????? ?????????? ?????????? ?????????? ?????????? ??????????
?????????? ?????????? ?????????? ?????????? ?????????? ??????????
?????????? ?????????? ?????????? ?????????? ?????????? ??????????
GCAGCTCGAC GAGTTCCGCA AGGACCTCAA GGAGGAATAC CGCATCTTCG AGGAGGCGAC

ATTCGCTCGA TTGGCGGACT TGCTGAACGG ACAGACAACG GTCTCTGGTG GTGGTCTCTC
GTATGCCCGA CTCGCAGCAT TGCTGAAGGG TCAGACCACG CTAAGTGGTG GTGGGCTTGC
CTTTGCATTG CTGAGTGGCT CATTGGATGG TCAAAAGGTT GTTAGCGGTG CCGGGGTTAA
GTTTGCCCGT CTGTCCAACC TGATCAAGAA CAAGAGCGTT GTATCCGGCG CTGGCCTGAC
CTACGCTCGT TTGGCGTCTC AGTTAGTCGG TAAGAAGACA CTTAGCGGTG CGGGTCTGAG
CTTCTCATGG CTGGGCAATC TCATCAGTGG TGCGAAAACC GTCAGCGGTG GTGGTCTGTC
GTTTGCTCGC CTGACCGGTC TTCTCAAGGG GCAGAAGACC GTCAGTGGTG GCGGACTGCC
GTACTCCTGG CTTGGTAACC TTATCAAGGG TGCCAAGACG GTTAGCGGTG GCGGACTCTC
CTTCGAGCGT CTGCGTGCCG CCCTGGTCGG TGCCAAGGCT GAAGGTGGCC CGGCGCTGAA
?????????? ?????????? ?????????? ?????????? ?????????? ??????????
?????????? ?????????? ?????????? ?????????? ?????????? ??????????
?????????? ?????????? ?????????? ?????????? ?????????? ??????????
CTTTGCGCGC CTGGCGAACC TGCTCAAGGG CAAGAAGACC GTCAGCGGCG GCGGCCTGGC

TAAAGGCACC AAGATCGACG GAGATGTGCT CGCTGAACTC GATCGCGAGC AGTGGTTCAA
TAAGGGCACT AAGTTGACCG ATGCCGTTTT GGCCGACTTA GAGCGTGAGC AGTGGTTCAA
GAAAGGCACT ATCGTTGATA ATGAAATGCT TGAAGCGCTT GAAAAAGACC AGTGGTTTAA
CAAGGGCACT AAGCTAACCG ACAAGGTGCT TAGCGAACTG GAGCGTGAAC TGTGGTTCAA
CAAGGGCACA GTGTTGTCTG ACGAGGTGCT TGCCGAGCTC GATCGCGAGC AGTGGTTCAA
CAAGGGCACC AAGCTGACCG CTGAAGTGCT CGAAGGTCTC GATCGTGAGC AGTGGTTCAA
CAAGGGTACA GAGCTTACCG ATGCCGTACT TGCCGACCTT GATCGCGAGC TCTGGTTCAA
CAAGGGAACC CAGCTGACGG ATGCCGTGCT TGCTGAACTG GATCGCGAGC AGTGGTTCAA
GAAGGGCACG GAGATCACCG ACGACTACCT CGACGGTCTC GAGCGCGGCC AGTGGTTCAA
?????????? ?????????? ?????????? ?????????? ?????????? ??????????
?????????? ?????????? ?????????? ?????????? ?????????? ??????????
?????????? ?????????? ?????????? ?????????? ?????????? ??????????
CAAGGGCACG GCACTCACCG AGAAGGTGCT GGCCGAGCTC GACCGCGAGC AGCTGCTCAA

GCTCAAGTTC TCCGACTCTG AACTTAACAA CCAGCTCGCA TCAGCGCAGC GTTTGTTGGA
GCTTAAGCTG GGAGATGCTG AGCTCAATGA CCAGCTTACG GCGGCGCATG AATTGCTCGA
GCTGCGTTTT TCTGACGATG CAATTAATAG CCAGTTGGAG ACCGCTGAAA CGCAGCTTAC
ACTCAAGCTG TCTGAGAAAG AACTGAACGA AGCTTTGGCT TCTGCCCAGC GTCAGTTGGA
AATTAAGACC GATGACGCTG ATGTCAATGC ATTGATTGCC TCAGCAGAAA AGCAGTTAGA
GCTCAAGCTT GATAACCCGG AGCTCAACGA AGCCCTGGCT TCCGCGCAAA ACCAGCTTGA
GATCAAGACC GACGATGCGG CGCTCAATGA CCAACTGGCT TCTGCACAGC GCTTGCTTGA
GCTCAAGCTC GACAACGCCG AGTTGAATGA CGCTCTTGCG TCAGCGCAAA ACCAGCTCGA
GCTGCGCATG GCCGACGACG CCCTGAACGA ACAGCTGGAG AAGGCCCAGG CCTACATCAG
?????????? ?????????? ?????????? ?????????? ?????????? ??????????
?????????? ?????????? ?????????? ?????????? ?????????? ??????????
?????????? ?????????? ?????????? ?????????? ?????????? ??????????
GCTCAAGCTC TCCGAGAGCG AGCTGAACGA CGCCCTGGCC TCCGCGTCCC GGCAGCTCGA

AGAGCAAAAC CAGCTCCTCG AAGAGCGCTT CGAAGCGAAG AAAGAGAAAC TCCAGAGTGG
AGAGCAGAAT CGACAGCTGG AAGAGCGTTA CGAGAGTAAG AAAGACAAGC TCTCCAGTGG
GGATCATCGC ACTGCTATTG AAGCTCGCTT TGAAGATAAA AAACGCAAAC TGCAGAGCGG
AGAGCAAAAT ACGCTGCTGG AAGAGCGCTT CGAAATCAAG AAAGGCAAGC TGCAGTCTGG
GGAAGAGAAT CGTCAGTTAG AAGAGCGTTT CGAAGATAAG AAACGTAAGC TTCAAACTGG
GGAGCAGAAC AAGCATCTCG AGGAGCGTTT TGAAGACAAG AAGAACAAGC TCCAGAGCGG
AGAGCAGAAT ACGCTGCTGG AAGAGCGATT CGAAATCAAG AAAGACAAGC TCCAGAGTGG
AGAGCAGAAC AAGCACCTCG AAGAGCGTTT TGAAGACAAG AAGAACAAGC TTCAGAGTGG
CGATCGTCGC CAGCTCCTGG ACGACAAGTT CGAGGACAAG AAGCGCAAGC TGCAGCAGGG
?????????? ?????????? ?????????? ?????????? ?????????? ??????????
?????????? ?????????? ?????????? ?????????? ?????????? ??????????
?????????? ?????????? ?????????? ?????????? ?????????? ??????????
GGAGCAGAAC AAGTTGCTCG AGGAGCGCTT TGAGGACAAG AAGCGCAAGC TGCAGAGCGG

CGACGACCTC GCCCCTGGCG TTCTCAAGAT CGTGAAGGTT TACCTAGCGG TTAAGCGTCG
CGACGATCTG CAGCCTGGCG TTCTCAAGAT CGTAAAGGTC TATCTGGCGG TTAAGCGTCG
CGATGATCTT GCTCCTGGAG TGTTGAAAAT CGTCAAGGTC TATCTCGCTA TTAAGCGTCG
CGATGACCTG GCTCCCGGTG TACTCAAAAT CGTCAAGGTT TATCTGGCGA TCAAGCGTCG
GGATGACCTG GCCCCTGGTG TTTTGAAAGT GGTCAAGGTT TACCTTGCGA TCAAACGCCG
TGATGATCTG GCGCCGGGCG TCCTGAAGAT CGTCAAGGTT TACCTCGCCG TGAAGCGTCG
CGATGATCTC GCCCCTGGCG TGCTCAAGAT CGTCAAGGTC TACCTTGCGG TCAAGCGCCG
CGATGACCTT GCGCCCGGCG TGCTCAAGAT CGTCAAGGTT TACCTTGCGG TCAAGCGTCG
CGACGACCTG GCTCCGGGCG TGCTGAAGAT CGTCAAGGTC TACCTGGCGA TCAAGCGTCG
?????????? ?????????? ?????????? ?????????? ?????????? ??????????
?????????? ?????????? ?????????? ?????????? ?????????? ??????????
?????????? ?????????? ?????????? ?????????? ?????????? ??????????
CGACGACCTC GCCCCGGGCG TGCTCAAGAT CGTCAAGGTC TACCTGGCGG TGAAGCGTCG

CATTCAGCCA GGTGACAAGA TGGCTGGCCG TCACGGCAAC AAGGGTGTTA TCTCGGTGAT
CATCCAGCCC GGCGATAAGA TGGCGGGACG TCACGGTAAC AAGGGTGTTA TCTCAGTCAT
TATTCAGCCT GGTGATAAAA TGGCTGGGCG ACACGGTAAT AAGGGTGTTA TCTCCGTCAT
CATCCAGCCT GGCGACAAGA TGGCCGGACG TCACGGTAAC AAGGGTGTTA TCTCGGTAAT
TATTCAACCA GGCGATAAAA TGGCAGGGCG TCATGGTAAC AAGGGTGTTA TCTCGGTGAT
TATTCAGCCG GGTGACAAGA TGGCCGGCCG TCACGGTAAC AAGGGTGTGA TCTCCGTGAT
TATCCAGCCG GGTGACAAGA TGGCCGGTCG GCACGGTAAC AAGGGTGTGA TCTCGGTCAT
CATCCAGCCA GGCGACAAGA TGGCCGGTCG TCACGGTAAC AAGGGTGTGA TCTCGGTGAT
CATCCAGCCG GGCGACAAGA TGGCCGGCCG TCACGGTAAC AAGGGTGTGG TCTCGGTGAT
?????????? ?????????? ?????????? ?????????? ?????????? ??????????
?????????? ?????????? ?????????? ?????????? ?????????? ??????????
?????????? ?????????? ?????????? ?????????? ?????????? ??????????
CATCCAGCCC GGCGACAAGA TGGCGGGCCG GCACGGCAAC AAGGGCGTGA TCTCCGTGAT

TATGCCGGTT GAGGACATGC CTTATGACGA GAACGGTGAG CCTGTCGATA TCGTCTTGAA
TATGCCCGTA GAAGATATGC CCTATGACGA GCGGGGCGAG CCGATTGATA TCGTTCTCAA
TATGCCGGTT GAGGATATGC CTTATAACGA GCAGGGTGAG CCCGTTGATA TCGTACTGAA
CATGCCTGTT GAAGACATGC CCTACGATGA AAACGGCGAG CCCGTGGACA TCGTCCTGAA
CATGCCGGTA GAAGACATGC CCTACGACGC CAACGGTGAG CCCGTCGATA TCGTTCTTAA
CATGCCGGTG GAGGATATGC CCTACGATGA AAACGGTGAG CCCGTGGACA TCGTGCTCAA
TATGCCGGTC GAGGATATGC CGTACGACGA GCGAGGAGAG CCAATCGACA TCGTGCTCAA
TATGCCGGTT GAAGACATGC CCTATGACGA AAATGGTGAG CCGGTTGATA TCGTGCTGAA
CATGCCGGTG GAAGACATGC CGCACGATGC CAACGGCACC CCGGTCGACA TCGTCCTCAA
?????????? ?????????? ?????????? ?????????? ?????????? ??????????
?????????? ?????????? ?????????? ?????????? ?????????? ??????????
?????????? ?????????? ?????????? ?????????? ?????????? ??????????
CATGCCCGTG GAGGACATGC CCTTCGACGA GCATGGGGAG CCGGTGGATA TCGTGCTCAA

CCCTCTGGGT GTGCCATCGC GAATGAACGT GGGTCAGATT CTCGAAACCC ACCTCGGTAT
CCCACTAGGC GTGCCCTCTC GAATGAACGT GGGTCAGATT CTTGAGACTC ACCTCGGCAT
TCCGCTTGGT GTTCCTTCGC GGATGAATGT TGGTCAGATT CTTGAAACTC ACCTTGGCTT
CCCGCTGGGC GTGCCCTCGC GGATGAACGT GGGTCAGATT CTTGAAACTC ACCTGGGTAT
CCCACTCGGT GTGCCATCGC GCATGAACGT TGGGCAGATT TTAGAGACGC ACTTAGGTAT
CCCTCTGGGT GTTCCCTCGC GCATGAACGT CGGACAGATT CTGGAGACTC ACCTGGGTAT
TCCGCTGGGC GTGCCCTCGC GCATGAACGT GGGGCAGATT CTTGAGACTC ACCTGGGCAT
CCCGCTGGGT GTACCGTCAC GCATGAACGT GGGGCAGATT CTTGAAACCC ACCTGGGCAT
CCCGCTGGGC GTACCGTCGC GTATGAACGT CGGTCAGATC CTCGAAACCC ACCTGGGCCT
?????????? ?????????? ?????????? ?????????? ?????????? ??????????
?????????? ?????????? ?????????? ?????????? ?????????? ??????????
?????????? ?????????? ?????????? ?????????? ?????????? ??????????
CCCCCTCGGC GTGCCGTCGC GCATGAACGT GGGCCAGATC CTGGAGACGC ACCTCGGCAT

GGCGTCACGG GGACTGGGTG TGAAGATCAA TGAGATGCTC GAGCAGCAGG TGAAAGTGGC
GGCCGCCCAT GGTTTGGGAC TCAAAATCAA CACCATGTTG GAGCAGCAGG CGAAAATCGG
AGCAGCTAAG GGTTTGGGTG AAAAGATTGA CACCATGTTG CAGGAGCAGC GGAAAATCGC
GGCTGCCAAG GGTCTTGGTG ACAAGATCAA CGTCATGATT GAAGAGCAGA AGAAGGTTGC
GGCGGCGCGC GGTCTTGGTG AAAAAATTAA TACCATGATC GAAGAGCAGC GCGAAGTGGC
GGCGGCTCGC GGTCTTGGAG ACAAGATCAA CGAGATGCTT GAGGAGCAGC GCAAAACCGC
GGCGGCACGT GGTCTGGGAG TGAAGATCAA CGACATGCTC GAGCAACAGG CCAAGCTGAG
GGCCGCACGG GGTCTTGGAA ACAAGATCAA CGAAATGCTT GAGGAGCAGC GCAAGACGGC
CGCGGCCAAG GGGCTGGGCG AGAAGATCAA CCGCATGCTC GAAGAGCAGC GCAAGGTCGC
?????????? ?????????? ?????????? ?????????? ?????????? ??????????
?????????? ?????????? ?????????? ?????????? ?????????? ??????????
?????????? ?????????? ?????????? ?????????? ?????????? ??????????
GGCTGCCAAG GGTCTCGGCG ACAAGATCAA CCTCATGGTT CAGGAGCAGC GCAAGGCGGC

CAAGCTGCGT GAGTTCCTCA AAGAGATTTA TGCACATACG AGTGACAGCC GCCGCGATGC
TCAGCTGCGC GACTTTCTGA AGAAAATTTA TGCTCACGCC TCTGACAAGC GTCGCGATGC
TGAGCTGCGT AAATTCTTGG AAAGCATCTA CAACGGCGAT GGCG------ GTCGCAAGGA
AGAGGTGCGC AAGTTCCTTG AAGCAATCTA CAACAATGGC GCTG------ GTCGAGTGGA
TGAACTGCGT GAATTTTTGC ACAAGATTTA CAATAACGGC GCGG------ GTCGTTCGGA
TGACATCCGC AAGTTCCTCG AGAGCATCTA TAACAACGGT GCTG------ GCCGGGCTGC
CCAGTTGCGC GACTTCCTCA AGGAGATCTA CAGCCACGCA ACCGATTCTC GACGCGATGC
TGATATCCGA AAGTTCCTCG AAAGCATCTA TAACAACGGT GCGG------ GTCGTGGTGC
CGAACTGCGT AAGTTCCTGC ACGAGATCTA CAACGAGATC GGCG------ GTCGCGAGGA
?????????? ?????????? ?????????? ?????????? ?????????? ??????????
?????????? ?????????? ?????????? ?????????? ?????????? ??????????
?????????? ?????????? ?????????? ?????????? ?????????? ??????????
GGAGCTGCGT CAGTTCCTCG ACTCGATCTA CAACAACGGC GCCG------ GCCGGCCGGA

TGACATCGAT AGCTTGTCTG ACGATGAGTT GCTCGCGATG GCGCAAAATC TGCGTCCTGG
TGACATCGAT AGCCTCAACG ATACCGAGCT TCTTGAATTG GCAGACAACC TTCGCAAAGG
AGATCTTAAA TCCTTTACTG ATCAAGAAAT CATTGAGATG GCGGGGAACT TGCGCGGCGG
GGACCTCAAG TCCCTGTCCG ACAAAGAAGT CATGGATCTG GCAGAGAACC TTCGCGGCGG
AGATCTTGAT TCGTTAACAG ACGACGAAAT TCGCACTCTG GCCCAGAATC TACGCAAGGG
CGACATTAAA GGTCTGAAAG ACAATGAAGT CATGGATCTG GCGAAAAATC TGAGAGCCGG
GGATATCGAC AGCCTCAGCG ATCAGGAATT GCTTGATCTG GCCGAGAACC TGCGCGACGG
GGACATCAAG GGTCTGAACG ACGGTGAAGT GCTCGAGTTG GCCAAGAACC TCACCGCAGG
AAACCTCGAC GAGCTGGGCG ACAACGAGAT CCTCGCGCTG GCCAAGAACC TGCGCGGTGG
?????????? ?????????? ?????????? ?????????? ?????????? ??????????
?????????? ?????????? ?????????? ?????????? ?????????? ??????????
?????????? ?????????? ?????????? ?????????? ?????????? ??????????
GAACTTCGGC GAGCTTAGCG ACGACGAGGT CCTCGCCCTG GCGAAGAACC TTTCCGGCGG

CGTGCCAATG GCAACGCCCG TCTTTGATGG TGCAAGTGAA GATAGCATCA AAGCATTGCT
CGTGCCTATG GCAACGCCGG TATTCGACGG CGCTGCTGAA GAAGAAGTTA AGGCATTGCT
TGTTCCAATG GCTACGCAGG TATTTGACGG TGCGTCTGAA GCTGAAGTGA AAAACTTGCT
CGTTCCTATG GCAACGCCGG TATTCGACGG TGCAGCAGAA TCACAGATCA AGGACTTGCT
TGTGCCGATG GCAACTCCGG TGTTTGATGG CGCGGCTGAA AGCGAGATCA AGGCCCTGTT
TGTGCCCATG GCGACGCCGG CCTTTGATGG CGCTGCCGAA GAGTCTATCA AGGCCCTCCT
CGTACCCATG GCGACGGCGG TATTCGATGG CGCCCACGAG GATTCCGTCA AGGCGCTGCT
CGTTCCCATG GCGACTCCCG CTTTTGATGG CGCTGCAGAA GAGTCCATTA AAGAGCTGCT
CGTACCGATG GCGACCCCGG TGTTCGATGG CGCCAAGGAA CGCGAGATCA AGGCCATGCT
?????????? ?????????? ?????????? ?????????? ?????????? ??????????
?????????? ?????????? ?????????? ?????????? ?????????? ??????????
?????????? ?????????? ?????????? ?????????? ?????????? ??????????
CGTGCCCATG GCCACGCCGG CCTTCGACGG CGCCCAGGAG GAGTCCATCA AGGCACTCCT

CCGCTTGGCA GATCTGCCCG ATAGCGGACA GCTCGTGCTT CATGACGGAC GTACTGGCGA
GCGACTCGCT GATATTCCTG ATAGTGGTCA GCTGACGCTT TACGATGGAA GATCAGGTGA
GACCCTCGCT GATTTGCCGG ATAGTGGGCA AATGCAGTTG TATGACGGTC GTAGCGGCGA
GGAATTGGCT GACTTGCCTG AAAGCGGTCA GTTCACTTTG TATGACGGCC GTTCCGGTGA
AGCCTTAGCT GATATGCCTG AAAGTGGCCA GTTTACTCTG TTTGACGGTC GCACCGGTGA
GGAGCTGGCC GGGCTGGATC GCAGCGGTCA GGTTACGCTC TATGATGGAC GCTCCGGGGA
GCGAATGGCG GATATCCCCG ATAGTGGGCA GCTCAAGCTG TATGACGGCC GCACGGGGGA
GGAACTTGCC GGCATGAACG AGAGCGGTCA GGTTCGGTTG TACGACGGTC GTACAGGGGA
GAAGCTGGCC GACCTGCCGG AAAGCGGCCA GATGCGTCTG TTCGACGGCC GTACCGGCAA
?????????? ?????????? ?????????? ?????????? ?????????? ??????????
?????????? ?????????? ?????????? ?????????? ?????????? ??????????
?????????? ?????????? ?????????? ?????????? ?????????? ??????????
GGAGCTCGCG GATATGCCCC AGAGCGGTCA GTTCACGCTC TACGACGGCC GCAGTGGCGA

CGAGTTCGAT CGTCCAGTGA CCGTTGGTTA CATGTACATG CTCAAGCTCA ACCACTTGGT
TACGTTCATG CGGCCTGTCA CGGTGGGATA CATGTATATG TTGAAGTTGA ACCACTTGGT
GGCTTTTGAT CGTGAAACCA CGGTTGGTTA TATGTACATG CTCAAGTTGA ATCACTTGGT
ATCATTCGAT CGCCCGGTCA CGGTTGGTTA CATGTACATG CTCAAGCTGA ACCACCTGGT
CCAATTTGAG CGTCCTGTAA CCGTCGGTTA TATGTACATG CTGAAGTTGA ACCACTTGGT
TGCCTTTGAT CGTCCCGTGA CCGTGGGTTA CATGTACATG CTCAAGCTCA ACCACCTGGT
TGTATTCGAT CGTCCCGTCA CTGTCGGCTA CATGTATATG CTCAAGCTGA ATCACCTTGT
TGCCTTCGAT CGCGACGTGA CCGTGGGCTA TATGTATATG CTCAAGCTCA ACCACCTGGT
CCAGTTCGAG CGTCCGACCA CCGTCGGCTA CATGTACATG CTCAAGCTGA ACCACCTGGT
?????????? ?????????? ?????????? ?????????? ?????????? ??????????
?????????? ?????????? ?????????? ?????????? ?????????? ??????????
?????????? ?????????? ?????????? ?????????? ?????????? ??????????
TGCCTTCGAC CGGTCGGTGA CGGTCGGCTA CATGTACATG TTGAAGCTGA ACCACCTCGT

GGATGACAAG ATGCACGCTC GATCAACCGG CTCTTACAGC CTTGTCACGC AGCAGCCGCT
AGACGACAAG ATGCATGCCC GATCTACAGG ATCCTACAGT CTCGTTACGC AGCAACCACT
AGACGATAAG ATGCACGCTC GGTCTACCGG TTCATACAGT TTGGTTACTC AGCAACCATT
GGACGATAAG ATGCACGCTC GTTCTACCGG TTCCTACAGC CTGGTCACTC AGCAACCGCT
GGATGATAAG ATGCACGCGC GTTCAACAGG CTCGTATTCT TTGGTGACGC AGCAGCCTCT
GGATGACAAG ATGCACGCCC GTTCCACCGG ATCCTACAGC CTTGTTACGC AGCAGCCGCT
CGATGACAAG ATGCACGCGC GTTCTACAGG TTCTTACAGC CTGGTGACCC AGCAGCCTCT
GGATGACAAG ATGCACGCAC GTTCCACCGG ATCCTACAGC CTTGTTACCC AGCAGCCGCT
GGACGACAAG ATGCACGCCC GTTCCACCGG CTCGTACAGC CTGGTTACCC AGCAGCCGCT
?????????? ?????????? ?????????? ?????????? ?????????? ??????????
?????????? ?????????? ?????????? ?????????? ?????????? ??????????
?????????? ?????????? ?????????? ?????????? ?????????? ??????????
GGACGACAAG ATGCACGCCC GTTCCACGGG CTCCTACAGC CTGGTTACCC AGCAGCCGCT

GGGTGGTAAA GCGCAGTTCG GTGGTCAGCG CTTTGGAGAG ATGGAGGTGT GGGCACTTGA
TGGCGGAAAG GCCCAATTTG GTGGCCAGCG CTTTGGTGAA ATGGAAGTTT GGGCGCTAGA
GGGTGGTAAA GCTCAATTTG GTGGGCAGCG TTTCGGAGAG ATGGAAGTGT GGGCGCTTGA
GGGTGGTAAG GCGCAGTTCG GTGGCCAGCG CTTCGGTGAG ATGGAAGTGT GGGCACTGGA
GGGCGGTAAA GCCCAATTCG GTGGTCAGCG CTTCGGAGAG ATGGAGGTGT GGGCACTTGA
GGGTGGCAAA GCACAGTTTG GTGGTCAGCG CTTCGGGGAG ATGGAGGTCT GGGCTCTGGA
CGGCGGCAAG GCCCAGTTTG GTGGCCAGCG CTTCGGAGAG ATGGAAGTGT GGGCGCTGGA
GGGTGGTAAG GCCCAGTTTG GTGGTCAGCG CTTTGGAGAG ATGGAGGTCT GGGCTTTGGA
GGGTGGTAAG GCACAGTTCG GTGGTCAGCG CTTCGGTGAG ATGGAGGTGT GGGCGCTGGA
?????????? ?????????? ?????????? ?????????? ?????????? ??????????
?????????? ?????????? ?????????? ?????????? ?????????? ??????????
?????????? ?????????? ?????????? ?????????? ?????????? ??????????
GGGCGGCAAG GCGCAGTTCG GCGGCCAGCG CTTCGGCGAG ATGGAGGTGT GGGCCCTGGA

AGCTTATGGT GCGGCGCACA CCCTGCAGGA GATGCTGACT GTGAAGTCGG ATGACGTTGC
GGCTTACGGC GCTGCTTACA CTCTGCAGGA AATGCTAACG GTTAAGTCAG ACGATGTGGC
AGCATATGGC GCCGCATACA CCTTGCAAGA AATGTTGACG GTGAAGTCAG ATGATGTCGC
AGCTTACGGC GCAGCTTACA CCTTGCAGGA AATGCTGACG GTGAAATCTG ATGACGTGGC
GGCTTATGGT GCTGCATATA CCTTGCAAGA AATGTTGACG GTTAAGTCTG ACGATGTGGC
AGCCTACGGC GCCGCCTACA CCCTGCAGGA AATGCTGACG GTCAAGTCGG ATGACGTGGC
GGCGTACGGC GCGGCCTATA CGCTGCAGGA AATGCTGACC GTCAAGTCGG ATGACGTTGC
AGCTTACGGC GCGGCCTACA CTCTGCAGGA GATGCTGACG GTCAAGTCGG ATGACGTGGC
AGCCTATGGC GCGGCGTACA CCCTGCAGGA AATGCTGACG GTCAAGTCGG ACGACGTGAA
?????????? ?????????? ?????????? ?????????? ?????????? ??????????
?????????? ?????????? ?????????? ?????????? ?????????? ??????????
?????????? ?????????? ?????????? ?????????? ?????????? ??????????
GGCCTACGGC GCCGCGTACA CGCTGCAGGA GATGCTCACG GTGAAGTCCG ACGACGTGGC

AGGTCGAACC AAGATGTACA AGAACATCGT TGATGGGGAT CACAGCATGG ATCCGGGTAT
AGGACGAACT AAGATGTACA AGAACATTGT TGATGGTGAT CACAAGATGG AACCGGGCAT
CGGTCGTACC AAAATGTACA AAAATATCGT TGATGGTGAC CAGCGCATGG AGCCTGGTAT
AGGTCGGACC AAGATGTACA AGAACATTGT TGATGGCGAT CATCGCATGG AGCCGGGCAT
TGGCCGTACC AAAATGTATA AAAACATCGT CGACGGTGAT CATCGTATGG AGCCGGGCAT
GGGTAGAACC AAAATGTACA AGAACATTGT CGATGGTGAC CATCGCATGG AGCCGGGTAT
GGGCCGTACC AAAATGTACA AGAACATCGT AGACGGTGAT CATCGCATGG AGCCGGGAAT
GGGTCGTACG AAGATGTACA AAAACATTGT CGATGGTGAC CATCGCATGG AGCCGGGTAT
CGGCCGGACC AAGATGTACA AGAACATCGT GGACGGCGAT CACCGCATGG AGGCCGGCAT
?????????? ?????????? ?????????? ?????????? ?????????? ??????????
?????????? ?????????? ?????????? ?????????? ?????????? ??????????
?????????? ?????????? ?????????? ?????????? ?????????? ??????????
GGGCCGCACC AAGATGTACA AGAACATCGT CGATGGGGAC CATCGCATGG AGCCGGGCAT

GCCCGAATCG TTCAATGTAT TGATCAAAGA AATCCGCTCG CTCGGTATCG ATATCGATCT
GCCCGAGTCC TTTAATGTAT TGATTAAAGA AATTCGCTCG CTCGGTATCG ACATCGATCT
GCCTGAATCC TTTAACGTGT TGCTGAAGGA GATTCGTTCT CTGGGTATCA ACATGGAATT
GCCCGAGTCC TTCAATGTGT TGGTTAAGGA AATACGCTCT CTCGGTATCG ATATCGAGCT
GCCCGAGTCC TTTAACGTGT TGGTCAAAGA GATCCGCTCT TTGGGGATCG ATATTGAGTT
GCCCGAGTCC TTCAATGTGC TCGTGAAGGA GATTCGCTCC CTCGGTATCG ATATCGAGTT
GCCCGAGTCC TTCAATGTGT TGATCAAAGA GATTCGCTCG CTGGGTATCG ATATTGACCT
GCCCGAGTCC TTCAATGTGC TCGTAAAGGA AATTCGCTCC CTCGGTATCG ATATCGAGTT
GCCCGAGTCC TTCAACGTTC TGATCAAAGA GATCCGTTCG CTCGGCATCG ACATCGAACT
?????????? ?????????? ?????????? ?????????? ?????????? ??????????
?????????? ?????????? ?????????? ?????????? ?????????? ??????????
?????????? ?????????? ?????????? ?????????? ?????????? ??????????
GCCCGAGTCC TTCAACGTGC TGGTCAAGGA AATCCGTTCC CTCGGTATCG ATATCGAGCT

CGAGTCCGAG TCATC----- -AGGCTTCTG A
CGAGTCCGAG TCTGA----- -AGGCTTCTG A
GGACACGGAA TAA------- ---------- -
TGAGAGCGAG TAA------- ---------- -
AGAAAACGAC TAG------- ---------- -
GGAAAGCGAG TAA------- ---------- -
TGAGTCCGAA TCTGATTCGT CAGGTTTCTG A
GGAAAGCGAA TAA------- ---------- -
GGAAACCGAA TAA------- ---------- -
?????????? ?????????? ?????????? ?
?????????? ?????????? ?????????? ?
?????????? ?????????? ?????????? ?
GGAGAACGAT TGA??????? ?????????? ?
